# Supplementary material for: Regulation of flavonol content and composition in (Syrah×Pinot Noir) mature grapes: integration of transcriptional profiling and metabolic quantitative trait locus analyses
Source: J Exp Bot. 2015 Jun 12;66(15):4441–53. doi: 10.1093/jxb/erv243 (PMC4507773; doi:10.1093/jxb/erv243)
Supplement: Supplementary Data [file supp_erv243_jexbot144105_file001.xlsx]

## Sheet: TabS3
Supplementary Table S3. List of QTLs for flavonol content and composition identified in the Syrah x Pinot Noir progeny in four seasons. Abbreviations: SIM = simple interval mapping; MQM = multiple interval mapping; Year=^ and ^^ on the submit indicate the results obtained with different cofactors; LG = linkage group, suffixes (a and b) were adopted to indicate different regions on the same LG whe…
										significance threshold
Analysis	Trait	Year	LG	LOD peak	LOD peak (cM)	Marker	Marker (cM)	KW	Marker GIC	5%LG	5%GW	1-LOD CI (cM)	Flanking markers	%expl var	%expl var marker
SIM/MQM	Kaemp_whole progeny	2007	2	8.79	45.45	COLOR		*******	0.989	2.8	4.6	45.325-45.450	SNP4045-SNP7234	29
			7a	5.4	82.93	SNP6088	79.93	****	0.936	2.8	4.6	79.930-89.930	SNP6088-SNP7240	15.8	11.5
						SNP7240	90.813	***	0.996						11.1
			8	3.7	24.067	VMC1E8		**	0.999	2.8	4.6	1.684-3.684	SNP7218-SNP13546	9.6
												18.402-35.067	SNP4040-SNP7316
		2008	2	5.71	45.45	COLOR		*******	0.985	2.8	4.9	45.325-45.450	SNP4045-SNP7234	15.3
			7a	3.3	84.93	SNP6088	79.93	**	0.938	3	4.9	82.930-87.930	SNP6088-SNP7240	10.6	6
						SNP7240	90.813	**	0.996						6.4
			12a	2.97	21.315	SNP15029		**	0.911	2.9	4.9	21.315	SNP15029	7.1
		2009	2	3.29	18.011	SNP4067	17.011	***	0.993	2.9	5.2	15.657-21.761	UDV27-2010D07R	9.9	9.4
						VMC6F1	18.761	**	1			30.613-31.305	1074J14R-SNP4123		9.3
		2011	2	3.21	43.71	SNP6097		**	0.996	2.8	4.6	42.964-43.710	SNP5048-SNP6097	17.7
			7a	3.82	90.813	SNP7240		****	0.996	3	4.6	81.930-91.231	SNP6088-VMC16F3	17.1
				3.82	91.195	SNP7210		**	0.998					17.1
				3.82	91.231	VMC16F3		**	0.998					17.1
			8	3.52	6.684	SNP7218	1.684	-	0.861	3.1	4.6	2.684-9.684	SNP7218-SNP13546	20.3	16.3
						SNP13546	11.276	-	0.994						12.5
			12a	3.23	21.315	SNP15029		****	0.914	2.8	4.6	18.441-22.315	SNP15007-SNP15033	14.9
SIM	Kaemp_white progeny	-
SIM	Que_whole progeny	2007	2	5.73	18.011	SNP4067	17.011	*******	0.99	2.9	4.7	14.657-21.761	UDV27-2010D07R	20.8	19
						VMC6F1	18.761	*******	1						20
			7	4.04	70.292	SNP4136	69.292	******	0.984	3	4.7	57.073-57.076	SNP5060-SNP4109	15.9	12.9
						SNP3059	72.112	*****	0.971			58.997-87.930	SNP7205-SNP7240		14.1
		2008	17	2.92	39.472	SNP8084		**	0.999	2.8	4.5	39.472	SNP8084	8.2
		2009	2	5.68	46.58	SNP7054		*******	0.541	2.8	4.6	45.948-47.132	SNP7234-1031E14R	31.6
			17	4.53	42.472	SNP8084	39.472	-	0.999	2.9	4.6	39.132-50.426	SNP6008-SNP8021	13.6	12.8
						SNP7085	43.466	******	0.93						13.7
		2011	2	3.19	41.916	VMC6B11		***	1	2.8	4.9	41.916-41.917	VMC6B11-SNP15010	17.6
				3.19	41.917	SNP15010		****	1					17.6
			7	3.01	51.615	SNP6136		****	0.993	3	4.9	51.615	SNP6136	16.7
MQM	Que_white progeny	2007	-
		2008	10	5.9	12.776	SNP1340		****	0.989	2.9	6.2	11.162-13.776	SNP4057-SNP6157	47.7
		2009	10	3.09	12.776	SNP1340		-	0.989	3	6.4	11.162-12.776	SNP4057-SNP1340	30.6
		2011	-
MQM	Isor_whole progeny	2007	2	15.93	46.58	SNP7054		*******	0.542	2.7	4.4	46.544-46.580	SNP0060-SNP7054	56.6
		2008	2	24.28	47.132	1031E14R		*******	0.529	2.9	4.6	47.132	1031E14R	69
			5	4.61	49.375	SNP4131	47.375	**	0.967	2.8	4.6	41.952-56.939	SNP7012-SNP8088	5.8	5.7
				4.61	50.375	SNP4172	55.939	*	0.832					5.8	5.4
		2009	2	19.05	46.58	SNP7054		*******	0.541	2.9	5.3	46.58	SNP7054	68.4
			5	3.26	55.939	SNP4172		**	0.832	2.8	5.3	52.375-59.137	SNP4131-SNP6148	3.6
			15	3.65	49.312	SNP6129		-	0.965	2.8	5.3	45.084-49.312	SNP13442-SNP6129	3.9
		2011	2	12.16	46.58	SNP7054		*******	0.542	2.8	4.7	46.58	SNP7054	72.7
			15	3.23	44.084	SNP13442		-	0.97	2.7	4.7	41.410-47.444	SNP6011-SNP6149	6.5
MQM	Isor_white progeny	2007	11b	3.82	2.55	SNP4084		****	0.98	3.5	6.3	1.806-3.550	SNP8165-VVIP02	44.3
		2008	11b	3.66	1.467	SNP8074		****	0.964	2.9		0.000-1.806	SNP6112-SNP8165	33.2
		2009	11b	3.65	3.55	SNP4084	2.55	****	0.98	2.8	8.5	1.806-3.550	SNP8165-VVIP02	37.9	34.4
						VVIP02	4.287	****	0.936						1.5
				5.29	6.709	SNP10579		**	0.964			6.691-6.809	SNP5041-SNP7010	39.1
		2011	-
MQM	Myr_whole progeny	2007	1a	4.28	8.644	SNP8159	8.644	***	0.995	2.8	4.6	8.644-10.184	SNP8159-VVIT60	8.3
		SNP7097	2	16.64	45.45	COLOR		*******	0.989	2.8	4.6	45.450-45.948	SNP4045-SNP7234	42
		SNP7234	6	3.4	27.53	SNP7117		-	0.991	3	4.6	18.445	SNP7293	5.7
												24.760-24.968	SNP3028-SNP7083
												27.398-28.530	SNP7117-SNP7147
		2008	1a	4.22	8.644	SNP8159	8.644	-	0.992	2.8	4.5	5.210-8.644	SNP7224-SNP8159	5.8
			2	23.58	45.948	SNP7234		*******	0.985	2.9	4.5	45.450-45.948	SNP4045-SNP7234	49.7
			6	3.67	18.445	SNP7293		*****	0.518	2.9	4.5	15.251-19.497	SNP6081-SNP6143	7.3
			14	3.84	23.647	SNP0138	21.647	-	0.98	2.6	4.5	2.000-10.183	SNP4013-SNP0047	4.9	4.2
				3.84	24.647	SNP7121	24.82	*	0.976			20.537-32.119	SNP6066-SNP15018	4.8	4.7
												33.584-35.995	SNP7305-SNP4103
												49.895-51.898	SNP7145-VMCNG1E1
			17	3.05	39.472	SNP8084		*	0.999	2.8	4.5	39.132-41.472	SNP6008-SNP7085	3.8
		2009	2	16.9	45.948	SNP7234		*******	0.985	2.7	4.7	45.948-46.252	SNP7234-SNP7253	40.5
				16.9	46.252	SNP7253		*******	0.989					40.5
			14	3.09	29.976	SNP7131		-	0.965	2.7	4.7	25.820-30.976	SNP7221-SNP15018	5.4
			17	4.25	39.132	SNP6008	38.132	****	0.992	2.8	4.7	28.058-49-426	SNP15023-SNP8021	7.4	7
						SNP8084	39.472	-	0.999						7.2
		2011	1a	4.6	4.21	SNP7224	2.21	**	0.998	3.2	5	2.154-8.210	SNP12122-SNP8159	12.9	11.8
						SNP8159	8.644	-	0.995						0.7
			2	10.86	46.542	SNP4071		*******	0.994	2.9	5	46.252-46.542	SNP7253-SNP4071	35
			17	3.34	49.426	SNP7177	45.426	**	0.909	3.1	5	46.426-50.426	SNP7177-SNP8021	14	7.5
						SNP8021	51.92	***	0.873						8.8
MQM	Lar_whole progeny	2007	2	20.44	46.58	SNP7054		*******	0.542	2.8	4.4	46.544-46.580	SNP0060-SNP7054	57.9
		2008	2	29.48	45.948	SNP7234		*******	0.985	2.8	4.4	45.948	SNP7234	57.7
			6	5.05	17.251	SNP6081	12.251	******	0.502	2.9	4.4	13.251-18.445	SNP6081-SNP7293	15.5	10.7
						SNP7293	18.445	******	0.518						14.5
				5.05	18.445	SNP7293		******	0.518					14.5
		2009	2	26.73	45.948	SNP7234		*******	0.985	2.8	4.4	45.948	SNP7234	56
			6	7.11	16.251	SNP6081	12.251	******	0.502	2.9	4.4	13.251-18.251	SNP6081-SNP7293	28	10.3
						SNP7293	18.445	******	0.518						24.8
		2011	2	10.03	46.58	SNP7054		*******	0.542	2.9	4.8	46.544-46.580	SNP0060-SNP7054	60.9
MQM	Syr_whole progeny	2007	2	19.72	46.58	SNP7054		*******	0.542	2.8	4.5	46.544-46.580	SNP0060-SNP7054	54.4
			9	3.07	8.272	SNP15032		*	0.989	2.7	4.5	8.272-11.097	SNP15032-SNP14501	5.5
												13.637-16.188	SNP6056-SNP12902
			16	3.13	8.55	VVMD5	5.55	-	0.981	2.7	4.5	4.000-10.932	SNP7313-SNP7105	5.4	4.9
						SNP7005	9.932	*	0.985						4.8
		2008	2	24.11	46.252	SNP7253		*******	0.989	2.8	4.4	45.948-46.252	SNP7234-SNP7253	50.5
			6	5	15.251	SNP6081	12.251	******	0.502	3.1	4.4	13.251-18.445	SNP6081-SNP7293	28.6	9.2
						SNP7293	18.445	******	0.518						14.5
		2009	2	18.83	46.542	SNP4071		*******	0.988	2.8	4.8	46.252-46.542	SNP7253-SNP4071	43.9
			6	9.62	16.251	SNP6081	12.251	*******	0.502	3.2	4.8	13.251-18.445	SNP6081-SNP7293	35.8	11.7
						SNP7293	18.445	*******	0.518						35.6
			16	4.33	2	SNP7313	0	-	0.884	2.7	4.8	0.000-7.550	SNP7313-SNP7005	9	8.5
				4.33	3	VVMD5	5.55	-	0.976					8.7	6.8
		2011	2	17.97	45.948	SNP7234		*******	0.988	2.7	4.6	45.948-46.252	SNP7234-SNP7253	66.3
				17.97	46.252	SNP7253		*******	0.991					66.3
			9	2.86	16.404	SNP5014		-	0.939	2.8	4.6	16.188-16.405	SNP12902-SNP5014	5.5
MQM	Tot_Flav_whole progeny	2007	2	5.29	18.761	VMC6F1		**	1	2.9	4.6	18.011-20.761		15.4
				4.99	46.542	SNP4071		*******	0.994			46.252-46.542	SNP7253-SNP4071	17.7
			4b	2.78	2.855	SNP6121		-	0.95	2.7	4.6	2.855-3.929	SNP6121-SNP4065	9.7
				2.78	2.929	SNP0068		-	0.948					9.7
		2008	2	10.52	45.948	SNP7234		*******	0.985	2.8	4.7	45.450-45.948	SNP4045-SNP7234	26.4
			4b	3.04	8.034	SNP7013		****	0.989	2.8	4.7	4.929-10.034	SNP0068-SNP8164	6.2
			17	3.41	39.472	SNP8084		**	0.999	2.9	4.7	30.058-31.313	SNP15023-SNP6045	7
												39.132-41.472	SNP6008-SNP7085
		2009	2	10.99	46.58	SNP7054		*******	0.541	2.9	4.8	46.544-46.580	SNP0060-SNP7054	39
			17	4.62	39.472	SNP8084		-	0.999	3.1	4.8	37.482	SNP8071	6.2
												39.132-44.466	SNP6008-SNP7177
		2011	2	3.52	45.45	COLOR		*******	0.989	2.9	4.8	45.325-45.450	SNP4045-SNP7234	19.2
MQM	Kaemp/Que+Isor_colored progeny	2007	7a	3.19	89.93	SNP6088	79.93	*	0.916	3	4.5	85.930-91.231	SNP6088-VMC16F3	11.9	9.5
						SNP7240	90.813	*	0.995						11.3
			11b	5.92	1.806	SNP8165		******	0.987	2.6	4.5	1.467-1.806	SNP8074-SNP8165	27.1
			18a	5.96	0	SNP8113		-	0.798	3	4.5	0.000-12.805	SNP8113-SNP4051	30.1
												17.141-33.418	VMC8B5-SNP7219
		2008	7a	3.39	88.93	SNP6088	79.93	*	0.982	2.9	4.3	84.930-91.231	SNP6088-VMC16F3	11.9	6.2
						SNP7240	90.813	***	0.995						9.8
			11b	4.99	1.476	SNP8074		*****	0.985	2.7	4.3	0.000-1.467	SNP6112-SNP8074	18.1
			18a	3.88	0	SNP8113		**	0.797	3	4.3	0.000-13.805	SNP8113-SNP4026	18.9
												17.141-23.418	VMC8B5-SNP7028
		2009	-
		2011	11b	6.49	0	SNP6112		******	0.97	3.3	5	0.000-1.000	SNP6112-SNP8074	43.8
SIM	Kaemp/Que+Isor_white progeny	-
SIM	Kaemp/Que_white progeny	-
MQM	Kaemp/Myr+Lar+Syr_colored progeny	2007	2	6.2	47.132	1031E14R		*******	0.39	2.8	4.5	46.580-47.132	SNP7054-1031E14R	26
			6	3.43	27.53	SNP7117		*	0.995	2.8	4.5	20.497-21.065	SNP8193-SNP7121	12.3
												27.398-31.626	SNP13857-SNP0050
			11b	2.9	4.287	VVIP02		-	0.946	2.8	4.5	3.550-5.287	SNP4084-SNP7225	12.7
		2008	2	8.2	46.252	SNP7253		*******	0.97	3	4.3	46.252-46.542	SNP7253-SNP4071	27.8
		SNP4071	6	3.03	18.445	SNP7293		****	0.524	2.8	4.3	18.445-19.497	SNP7293-SNP6143	32.7
			11b	3.13	6.609	SNP15015		-	0.906	2.7	4.3	6.451-6.609	SNP7225-SNP15015	12
			17	3.73	33.916	SNP8048	32.916	-	1	2.9	4.3	32.313-41.472	SNP6045-SNP7085	9.8	8.6
				3.73		SNP8071	37.482	**	1					9.8	8.1
		2009	2	6.96	46.252	SNP7253		*******	0.97	2.7	4.4	45.948-46.252	SNP7234-SNP7253	25.1
			6	3.21	28.626	SNP7147		**	0.846	2.9	4.4	28.626-35.626	SNP7147-SNP0050	12.6
			17	5.38	32.916	SNP8048		****	1	3	4.4	14.473-35.916	SNP8204-SNP8071	15
		2011	2	4.66	47.132	1031E14R		******	0.39	2.9	4.6	46.580-47.132	SNP7054-1031E14R	30.1
			6	3.54	18.445	SNP7293		**	0.526	3	4.6	13.251-15.251	SNP6081-SNP7293	36
												18.445
			11b	4.29	6.287	VVIP02	4.287	-	0.946	2.9	4.6	2.550-3.550	SNP4084-VVIP02	10	7.5
						SNP7225	6.451	***	0.907			5.287-6.287	VVIP02-SNP7225		1.2
MQM	Kaemp/Tot_Anth_colored progeny	2007	2	5.91	46.252	SNP7253		*******	0.973	2.8	4.5	45.948-46.252	SNP7234-SNP7253	26.9
			7a	4	79.93	SNP6088		****	0.916	3	4.5	76.112-87.930	SNP3059-SNP7240	14.2
		2008	2	5.37	46.542	SNP4071		*******	0.968	2.8	4.4	46.252-46.542	SNP7253-SNP4071	19.2
			7a	3.3	90.813	SNP7240		****	0.995	3	4.4	86.930-91.231	SNP6088-VMC16F3	9.9
			16	3.1	0	SNP7313		****	0.881	2.8	4.4	0.000-2.000	SNP7313-VVMD5	10.1
				2.86	41.252	SNP7020	40.252	-	0.897			40.042-43.252	SNP6126-SNP7193	10.4	10.1
						SNP7193	46.894	-	0.94						7.8
		2009	2	6.5	46.252	SNP7253		*******	0.97	2.7	4.3	45.948-46.252	SNP7234-SNP7253	23.7
			7a	3.18	90.813	SNP7240		*	0.995	3.1	4.3	90.813-91.231	SNP7240-VMC16F3	9.5
		2011	2	4.35	45.325	SNP4045		*	0.983	3	4.7	45.325-45.948	SNP4045-SNP7234	30.6
		SNP7234	16	3.02	44.252	SNP7020	40.252	-	0.883	2.9	4.7	42.252-44.252	SNP7020-SNP7193	22.6	16.9
						SNP7193	46.894	-	0.939						13.4
MQM	Que/Myr+Lar+Syr_colored progeny	2007	2	5.25	49.482	VMC7G3		*******	0.379			49.228-49.482	SNP7092-VMC7G3	24.3
			6	4.53	20.497	SNP8193	18.497	*******	0.88	2.9	4.3	13.251-23.765	SNP6081-SNP3028	16.5	15.4
						SNP6143	20.817	*******	0.914			25.227	SNP8039		16.1
				4.72	27.53	SNP7117		*	0.995			27.398-28.530	SNP13857-SNP7147	16.8
												29.626-35.626	SNP7147-SNP0050
		2008	2	10.06	46.542	SNP4071		*******	0.968	2.8	4.5	46.252-46.542	SNP7253-SNP4071	32.9
			6	4.53	18.497	SNP8193		*******	0.881	2.9	4.5	15.251-20.497	SNP6081-SNP6143	11.4
		2009	2	10.4	46.252	SNP7253		*******	0..970	2.8	4.4	46.252-46.542	SNP7253-SNP4071	35.1
				10.4	46.542	SNP4071		*******	0.968					35.1
			6	5.94	18.445	SNP7293		*******	0.524	2.9	4.4	15.251-20.497	SNP6081-SNP6143	23
		2011	2	4.9	47.132	1031E14R		******	0.39	2.9	4.6	46.580-47.132	SNP7054-1031E14R	53.4
			6	5.68	18.445	SNP7293		*******	0.526	2.9	4.6	15.251-19.497	SNP6081-SNP6143	33.1
MQM	Que/Tot_Anth_colored progeny	2007	2	6.36	46.252	SNP7253		*******	0.973	3.1	4.5	45.948-46.252	SNP7234-SNP7253	28.6
		2008	2	8.84	46.544	SNP0060		*******	0.979	2.7	4.4	46.544-46.580	SNP0060-SNP7054	29.6
				8.84	46.58	SNP7054		*******	0.977					29.6
		2009	2	7.16	46.252	SNP7253		*******	0.97	3.5	4.6	45.948-46.252	SNP7234-SNP7253	25.7
		2011	2	5.79	44.13	SNP8200		*****	1	2.8	4.8	43.710-44.130	SNP6097-SNP8200	40.1
MQM	Meth/non-Meth_Flav_colored progeny	2007	1a	8.01	2.154	SNP12122	2.154	*******	0.998	2.9	4.5	2.154-6.210	SNP12122-SNP8159	34.6
					2.21	SNP7224	2.21	*******	0.998
			10	3.05	26.106	SNP4101		****	0.999	2.9	4.5	26.106	SNP4101	9.8
			11a	3.76	42.142	SNP4002	25.142	*****	0.824	2.7	4.5	18.689-23.724	SNP7069-SNP4002	29	9
			11a	3.76	43.142	SNP6055	50.971	*****	0.617			26.142-50.142	SNP4002-SNP6055	29	17.7
			15	2.97	40.362	SNP4049		**	0.953	2.8	4.5	40.362-40.657	SNP4049-SNP15028	10.1
			16	2.94	8.55	VVMD5	5.55	*	0.977	2.8	4.5	7.550-9.550	VVMD5-SNP7005	10.3	8.9
						SNP7005	9.932	-	0.987						9.7
			17	4.72	57.473	SNP7270		*******	0.906	2.9	4.5	46.426-61.473	SNP7177-SNP8194	15
		2008^	1a	7.88	7.21	SNP7224	2.21	*******	0.993	2.9	4.5	3.210-8.644	SNP7224-SNP8159	27.9	21.7
						SNP8159	8.644	*******	0.991						26.7
			10	3.37	14.862	SNP6157	13.862	****	0.958	2.8	4.5	8.838-17.862	VrZAG25-SNP6064	9.9	9.2
						SNP6064	18.325	**	0.91			19.325-20.325	SNP6064-SNP6017		8
												23.561-29.106	VMC8D3-SNP5061
												30.627-30.716	SNP5061-SNP8019
			11a	4.52	42.142	SNP4002	25.142	****	0.825	2.7	4.5	31.142-50.971	SNP4002-SNP6055	23.9	8.9
						SNP6055	50.971	****	0.617						21.8
			15	2.93	41.588	SNP8095		***	0.975	2.8	4.5	40.362-41.588	SNP4049-SNP8095	8.2
			16	3.2	5.55	VVMD5		-	0.971	2.7	4.5	3.000-8.550	SNP7313-SNP7005	8.9
			17	4.09	34.916	SNP8048	32.916	***	1	2.9	4.5	32.313-42.472	SNP6045-SNP7085	11.4	10.6
						SNP8071	37.482	**	1						10.5
		2008^^	1a	8.54	15.894	SNP6032		-	0.989	2.9	4.5	14.592-15.894	SNP4017-SNP6032	28.8
			10	3.11	13.862	SNP6157		****	0.958	2.8	4.5	12.162-15.862	SNP4057-SNP6064	8.4
			11a	4.14	44.142	SNP4002	25.142	****	0.825	2.7	4.5	33.142-50.917	SNP4002-SNP6055	21	6.3
				4.14	45.142	SNP6055	50.971	****	0.617					21	15.6
			16	2.78	5.55	VVMD5		-	0.971	2.7	4.5	5.55	VVMD5	7.6
			17	5.15	33.916	SNP8048	32.916	***	1	2.9	4.5	32.916-41.472	SNP8048-SNP7085	13.6	13
				5.15	34.916	SNP8071	37.482	**	1					13.7	12.3
		2009^	1a	7.3	8.644	SNP8159	8.644	*******	0.991	2.8	4.4	3.210-8.644	SNP7224-SNP8159	26.1
			11a	4.05	50.971	SNP6055		***	0.617	2.6	4.4	33.142-50.971	SNP4002-SNP6055	38.7
			16	4.6	5	SNP7313	0	****	0.881	2.9	4.4	0.000-9.550	SNP7313-SNP7005	13.7	12.8
						VVMD5	5.55	***	0.971						12.8
			17	3.15	57.473	SNP7270		******	0.901	2.9	4.4	54.920-62.473	SNP8021-SNP8194	9.2
		2009^^	1a	8.54	17.446	SNP4018		*******	0.99	2.8	4.4	17.147-18.446	SNP6052-SNP4158	30
			11a	4.59	50.971	SNP6055		***	0.617	2.6	4.4	39.142-50.971	SNP4002-SNP6055	45
			16	5.08	5	SNP7313	0	****	0.881	2.9	4.4	0.000-8.550	SNP7313-SNP7005	14.3	13.1
						VVMD5	5.55	***	0.971						13.4
			17	3.72	57.473	SNP7270		******	0.901	2.9	4.4	11.473-15.473	SNP8204-SNP8108	10.4
												47.426-71.035	SNP7177-VMC3C11.1
		2011	-
MQM	3'5'Meth/3'5'OH_Flav_colored progeny=Syr/Myr_colored progeny	2007	1a	9.94	3.21	SNP7224	2.21	*******	0.998	2.7	4.3	2.210-8.644	SNP7224-SNP8159	41.9
				9.94	4.21	SNP8159	8.644	*******	0.994					42
			11a	3.01	44.142	SNP4002	25.142	****	0.824	2.6	4.3	35.142-50.971	SNP4002-SNP6055	25.4	7.1
				3.01	45.142	SNP6055	50.971	**	0.617					25.6	22.7
				3.01	46.142									25.7
			17	3.98	43.466	SNP7085		***	0.943	2.9	4.3	23.187-24.777	SNP8108-SNP7041	11.6
												33.916-34.916	SNP8048-SNP8071
												39.132-57.473	SNP6008-SNP7270
		2008	1a	10.07	8.644	SNP8159	8.644	*******	0.991	2.8	4.2	4.210-8.644	SNP7224-SNP8159	30.2
			2	4.7	45.252	SNP7253		***	0.97	2.8	4.2	45.948-46.252	SNP7234-SNP7253	12.6
			10	3.28	26.106	SNP4101		**	0.999	2.9	4.2	26.106-29.106	SNP4101-SNP5061	7.5
			11a+b	3.15	0	SNP6112		****	0.958	2.5	4.2	0	SNP6112	7.2
			11a	2.88	38.142	SNP4002	25.142	**	0.825			31.142-48.142	SNP4002-SNP6055	12	5.1
				2.88	39.142	SNP6055	50.971	**	0.617					12.1	14.9
					40.142									12
			17	6.72	35.916	SNP8048	32.916	****	1	2.9	4.2	30.058-32.313	SNP15023-VVIB09	14.5	13.9
				6.72	36.916	SNP8071	37.482	****	1			32.916-50.426	SNP8048-SNP8021	14.4	14.3
		2009	1a	7.12	8.644	SNP8159	8.644	*******	0.991	2.8	4.3	3.210-8.644	SNP7224-SNP8159	25.6
			11b	2.76	0	SNP6112		**	0.958	2.6	4.3	0	SNP6112	8.1
			11b	2.78	6.697	SNP8143		-	0.963			6.697-6.709	SNP8143-SNP10579	9.7
			17	4.53	49.426	SNP7177	45.426	*****	0.912	2.8	4.3	3.000-23.543	SNP8061-SNP10784	14.2	12.1
						SNP8021	51.92	*******	0.884			24.745-24.958	SNP4039-SNP15022		12.6
												29.058-39.132	SNP15023-SNP8084
												42.472-63.473	SNP8084-SNP8194
		2011	1a	7.01	2.21	SNP7224	2.21	*******	0.998	2.8	4.4	2.154-6.210	SNP12122-SNP8159	36
			2	3.86	43.71	SNP6097		-	1	3	4.4	43.710-44.130	SNP6097-SNP8200	16.9
		SNP8200	10	3.69	22.102	SNP6017		*	1	2.8	4.4	20.325-27.106	SNP6064-SNP5061	11.6
			11a	3.23	50.971	SNP6055		***	0.617	2.6	4.4	46.142-50.971	SNP4002-SNP6055	30
MQM	3'Meth/3'OH_Flav_colored progeny=Isor/Que_colored progeny	2007^	1a	4.53	8.644	SNP8159		*******	0.994	2.8	4.4	2.210-8.644	SNP7224-SNP8159	21.3
			16	4.06	9.55	VVMD5	5.55	**	0.977	2.8	4.4	1.000-16.131	SNP7313-SNP6006	16.1	13.7
						SNP7005	9.932	-	0.987						15.9
			17	3.68	57.473	SNP7270		******	0.906	2.9	4.4	32.916-34.916	SNP8048-SNP8071	14.8
												41.472-62.473	SNP8084-SNP8194
		2007^^	1a	5.65	13.435	SNP15021		*******	0.994	2.8	4.4	12.357-13.435	SNP3011-SNP15021	25.8
			15	2.88	40.362	SNP4049		****	0.953	2.7	4.4	39.373-40.657	SNP6142-SNP15028	10.7
			16	3.38	9.55	VVMD5	5.55	**	0.977	2.8	4.4	1.000-10.932	SNP7313-SNP7105	12.8	12.2
						SNP7005	9.932	-	0.987						12.7
			17	4.34	57.473	SNP7270		******	0.906	2.9	4.4	9.473-16.473	SNP8204-SNP8108	16.1
												32.916-36.916	SNP8048-SNP8071
												39.132-62.473	SNP6008-SNP8194
		2008^	1a	5.39	8.644	SNP8159		*******	0.991	2.7	4.5	4.210-8.644	SNP7224-SNP8159	19.3
			15	3.12	41.588	SNP8095		****	0.975	2.7	4.5	40.362-41.971	SNP4049-SNP7259	9.6
												42.560-43.560	SNP4159-SNP13442
			17	3.97	34.916	SNP8048	32.916	****	1	2.8	4.5	4.000-9.473	SNP8204-SNP8108	12.4	11.4
						SNP8071	37.482	***	1			32.313-41.472	SNP6045-SNP7085		10.7
		2008^^	1a	6.24	15.894	SNP6032		*******	0.989	2.7	4.5	14.592-15.894	SNP4017-SNP6032	21.9
			15	2.91	41.588	SNP8095		****	0.975	2.7	4.5	40.362-41.588	SNP4049-SNP8095	8.7
												42.56	SNP4159
			17	5	34.916	SNP8048	32.916	****	1	2.8	4.5	4.000-8.473	SNP8061-SNP8108	14.9	13.7
						SNP8071	37.482	***	1			32.916-40.472	SNP8048-SNP7085		12.4
		2009^	1a	7.35	8.644	SNP8159		*******	0.991	2.8	4.4	4.210-8.644	SNP7224-SNP8159	26.3
			16	3.5	5	SNP7313	0	**	0.881	2.8	4.4	2.000-10.932	SNP7313-SNP7105	10.6	7.4
						VVMD5	5.55	*	0.971						10
			17	3.6	57.473	SNP7270		*******	0.901	2.9	4.4	1.000-13.473	SNP8061-SNP8108	10.5
												48.426-64.109	SNP7177-SNP8194
		2009^^	1a	7.75	14.592	SNP4017		*******	0.987	2.8	4.4	14.592-15.592	SNP4017-SNP6032	27.5
			16	3.45	5	SNP7313	0	**	0.881	2.8	4.4	2.000-8.550	SNP7313-SNP7005	10.4	7.5
						VVMD5	5.55	*	0.971						9.7
			17	3.74	57.473	SNP7270		*******	0.901	2.9	4.4	2.000-16.473	SNP8061-SNP8108	10.5
												32.916-65.109	SNP8048-SNP4155
		2011^	1a	3.84	3.21	SNP7224	2.21	******	0.998	2.7	4.4	2.254-8.210	SNP7224-SNP8159	29.7	28.5
				3.84	4.21	SNP8159	8.644	*****	0.994					30.3	6.4
			16	3.44	6.55	VVMD5	5.55	****	0.977	2.8	4.4	4.000-10.932	SNP7313-SNP7105	19.8	19.2
				3.18		SNP7005	9.932	-	0.987						18.5
		2011^^	1a	4.12	18.807	SNP4158		****	0.995	2.7	4.4	17.446-20.807	SNP4018-SNP8171	30.6
MQM	3'Meth/3'OH_Flav_white progeny=Isor/Que_white progeny	2007	4a	3.27	30.959	SNP4112		***	1	3.1	4.8	30.559-31.959	SNP0052-SNP6068	18.4
			11b	4.07	5.287	VVIP02	4.287	****	0.936	2.9	4.8	2.550-6.287	SNP4084-SNP7225	44.6	27.9
						SNP7225	6.451	**	0.91						17.2
			14	4.62	13.779	SNP0073	10.779	*	0.857	3.2	4.8	0.000-2.000	SNP4013-SNP0047	22.5	9.1
						SNP6066	17.537	-	0.876			13.779-14.779	SNP0073-SNP6066		0
		2008	4a	3.24	27.835	SNP4055		**	1	2.9	4.5	27.739-28.835	SNP5057-SNP0031	15.8
			11b	5.23	6.609	SNP15015		-	0.918	2.9	4.5	6.451-6.609	SNP7225-SNP15015	41
			14	4.75	0	SNP4013		-	0.768	3	4.5	0.000-4.000	SNP4013-SNP0047	22.1
												12.779-14.779	SNP0073-SNP6066
			18b	3.62	64.496	SNP3010		*	0.991	3	4.5	63.229-71.602	SNP3032-SNP8201	12.3
					65.266	SNP7161		*	0.993					12.2
		2009	-
		2011	4a	4.58	32.959	SNP4112	30.959	***	1	3.2	4.9	31.959-35.959	SNP4112-SNP6068	65.8	44.5
						SNP6068	36.507	***	0.999						50.8
			18b	3.61	69.602	SNP7220		-	0.948	3.4	4.9	68.540-70.602	SNP5018-SNP8201	26.1
MQM	3'Meth/3'OH_Flav_colored progeny=Lar/Myr_colored progeny	2007	1a	8.74	2.154	SNP12122		*******	0.998	2.8	4.5	2.154-6.210	SNP12122-SNP8159	34
		SNP8200		8.74	2.21	SNP7224		*******	0.998
			17	3.32	43.466	SNP7085		****	0.943	3	4.5	41.472-45.426	SNP8084-SNP7177	9.5
		2008	1a	4.96	8.21	SNP7224	2.21	*****	0.993	2.8	4.3	2.210-8.644	SNP7224-SNP8159	15.6	12.5
						SNP8159		*******	0.991						15.2
			2	6.07	46.252	SNP7253		*******	0.97	3	4.3	45.948-46.252	SNP7234-SNP7253	19.1
			17	4.47	37.482	SNP8071		****	1	2.9	4.3	29.058-52.920	SNP15023-SNP7270	11.4
		2009	1a	6.45	8.644	SNP8159		*******	0.991	2.9	4.4	4.210-8.644	SNP7224-SNP8159	20.6
			2	5.2	46.252	SNP7253		******	0.97	2.9	4.4	45.948-46.252	SNP7234-SNP7253	16.2
			17	6.02	32.916	SNP8048		**	1	2.8	4.4	3.000-24.958	SNP8061-SNP15022	14.8
												30.058-39.132	SNP15023-SNP8084
												43.466-53.920	SNP7085-SNP7270
		2011	-
MQM	Tri-OH/di-OH_Flav_colored progeny	2007	1a	3.93	5.21	SNP7224	2.21	*	0.998	2.8	4.4	2.154-10.184	SNP12122-VVIT60	9.8
				3.93	6.21	SNP8159	8.644	**	0.994			11.166-17.446	SNP7162-SNP4018	10.1
			2	5.26	49.482	VMC7G3		*******	0.379	2.8	4.4	49.228-49.482	SNP7092-VMC7G3	14.3
			6	4.66	18.445	SNP7293		*******	0.526	2.8	4.4	12.251-18.445	SNP6081-SNP7293	34.8
		2008	2	8.98	46.542	SNP4071		*******	0.968	3	4.5	46.252-46.542	SNP7253-SNP4071	9.2
			6	5.22	18.445	SNP7293		*******	0.524	3.5	4.5	14.251-18.445	SNP6081-SNP7293	36.7
		2009	1a	3.17	15.894	SNP6032		**	0.989	2.9	4.6	14.592-16.885	SNP4017-SNP15049	6.6
			2	8.99	46.252	SNP7253		*******	0.97	2.9	4.6	46.252-46.542	SNP7253-SNP4071	15.6
				8.99	46.542	SNP4071		*******	0.968
			6	5.29	18.445	SNP7293		*******	0.524	3	4.6	15.251-18.445	SNP6081-SNP7293	26.4
			15	3.75	46.558	SNP7062	45.558	-	0.96	2.9	4.6	43.560-49.312	SNP4159-SNP6129	8.8	8.1
						SNP6149	47.444	**	0.989						8.6
		2011	1a	3.76	5.21	SNP7224	2.21	-	0.998	2.9	4.4	0.000-6.210	SNP5051-SNP8159	10.8	9.2
						SNP8159	8.644	-	0.994						3
			2	5.91	47.132	1031E14R		*******	0.39	2.9	4.4	46.580-47.132	SNP7054-1031E14R	34.7
			6	5.3	18.497	SNP8193		*******	0.88	2.9	4.4	18.445-19.497	SNP6081-SNP6143	19.7
			15	4.09	41.971	SNP7259		-	0.981	2.8	4.4	18.508-22.508	SNP6063-SNP7251	10.4
												25.990-27.819	SNP15017-SNP4061
												32.819-45.084	SNP4061-SNP7072

## Sheet: TabS4
Supplementary Table S4. List of the GrapeGen Chip probesets differentially expressed (DEPs) along development in high- and low-flavonol producers (HFPs and LFPs), respectively. Details are available at GEO under the accession number GSE42909. Common DEPs correspond to the probesets modulated in both groups but with low correlation (-0.5 > (logFC LFPs - logFC HFPs ) VER_PV/VER_MAT/PV_MAT > 0.5 ), …
	HFPs DEPS						LFPs DEPS						Annotation
Common DEPs
GrapeGen probeset ID	VER_PV		VER_MAT		PV_MAT		VER_PV		VER_MAT		PV_MAT		Grapegen unique ID	Annotation	Grapegen Functional Categories
GrapeGen probeset ID	logFC	adj.P.Val	logFC	adj.P.Val	logFC	adj.P.Val	logFC	adj.P.Val	logFC	adj.P.Val	logFC	adj.P.Val		Annotation	Grapegen Functional Categories
VVTU29004_at					1.69503	0.00413142	-1.62384	0.0101812			1.31408	0.0109783	VIT_12s0034g01180	PAP/fibrillin family	Cellular process...
VVTU6065_at			1.08247	0.000787647	1.32737	7.29704e-05					1.09383	0.00041546	VIT_08s0105g00330	Enhanced silencing phenotype 4 ESP4 symplekin	Cellular process...
VVTU16757_at	-1.76472	0.00238402			2.62234	0.000188908	-2.29305	7.22561e-05			2.72277	4.09239e-05	VIT_02s0025g02020	Abl interactor 3 (ABIL3)	Cellular process...
VVTU12938_s_at	-1.0296	0.0151994			1.45541	0.00330454					1.2192	0.00642262	VIT_16s0098g01720	Abl interactor 2 (ABIL2)	Cellular process...
VVTU16186_s_at	-1.97598	0.000149482			2.53522	1.97571e-05	-2.31043	0.000235792			2.47941	0.000100328	VIT_04s0044g00530	PAP/fibrillin family	Cellular process...
VVTU3873_at	-1.16084	0.00149476			1.45176	0.000424276	-1.42572	0.00055307			1.63302	0.000234631	VIT_04s0008g02640	PAP/fibrillin family	Cellular process...
VVTU24182_at	-1.15137	0.00424158	1.20336	0.00297383	2.35473	4.50462e-06	-1.42245	0.00196814			1.79195	0.000307825	VIT_04s0069g00890	Structural maintenance of chromosomes SMC3	Cellular process.Cell growth and death..
VVTU14751_at			1.21404	0.0148002	2.12828	1.67736e-05	-1.32585	0.00813439			1.62475	0.00252675	VIT_04s0069g00890	Structural maintenance of chromosomes SMC3	Cellular process.Cell growth and death..
VVTU28484_at			1.11738	0.019112	1.67099	3.73596e-05					1.01509	0.0137641	VIT_04s0069g00890	Structural maintenance of chromosomes SMC3	Cellular process.Cell growth and death..
VVTU37132_at					1.54002	0.000197316					1.03919	0.00185207	VIT_17s0000g07280	Histone deacetylase HDA05	Cellular process.Cell growth and death..
VVTU30453_at					1.47346	5.13094e-05					1.27708	0.00113108	VIT_12s0055g00490	Accumulation and replication of chloroplast 5	Cellular process.Cell growth and death..
VVTU37227_at					1.42718	0.00146238					1.27109	0.000564468	VIT_19s0090g01320	Cell division protein FtsZ	Cellular process.Cell growth and death..
VVTU34492_s_at	-2.14035	0.00104941			2.39365	7.11734e-05	-2.60631	0.000668168			3.11051	5.14202e-05	VIT_16s0050g02530	Myb Triptychon	Cellular process.Cell growth and death..
VVTU4304_at	-1.09577	0.000429333			1.70345	9.66481e-06	-1.47311	0.000406657			1.73126	0.000114603	VIT_15s0046g02560	GLABRA 3	Cellular process.Cell growth and death..
VVTU26962_at					1.46121	8.82682e-05	-1.33538	0.000978213			1.40731	0.000570221	VIT_12s0142g00100	AML5 (arabidopsis mei2-like protein 5)	Cellular process.Cell growth and death..
VVTU6590_at	1.20264	0.051996	1.6451	0.0281275			1.26942	0.00324309	1.03428	0.0371908			VIT_15s0021g01280	Cyclin-U4-1 (CycU4;1) CYCP4;1	Cellular process.Cell growth and death..
VVTU518_at	-2.14855	0.010144			3.09706	0.000433916	-2.06198	0.000884098			2.83355	0.000119054	VIT_12s0059g02480	CYCP2;1 (cyclin p2;1)	Cellular process.Cell growth and death..
VVTU38288_at	-1.18517	0.0754821			2.15395	0.0021906	-1.29276	0.00451791			1.58056	0.0015172	VIT_03s0038g02800	Cyclin B2;4	Cellular process.Cell growth and death..
VVTU6695_at			1.30934	0.0020764	1.6153	0.000245358					1.2117	0.00468435	VIT_14s0066g01050	Glycogen synthase kinase 3 beta	Cellular process.Cell growth and death..
VVTU25681_at			1.01637	0.0120237	1.51344	0.00021242					1.07439	0.00257462	VIT_17s0000g08360	Ataxia-telangiectasia mutated protein (Atm)	Cellular process.Cell growth and death..
VVTU12754_at			-2.30594	0.00844731	-2.66285	0.00813136	1.74394	0.0170261			-2.21064	0.016268	VIT_14s0068g01360	GEM-like protein 5	Cellular process.Cell growth and death..
VVTU7637_at			-1.35498	0.00253792	-1.65168	0.000277741					-1.19713	0.000890229	VIT_05s0062g00790	NSL1 (necrotic spotted lesions 1)	Cellular process.Cell growth and death.Cell death
VVTU16719_at	-1.28761	0.0165469					-1.56623	0.00311531			1.7986	0.00116306	VIT_16s0013g00220	Metacaspase AtMCP1b	Cellular process.Cell growth and death.Cell death
VVTU2867_at			1.02477	0.01171	1.86355	0.00135718					1.66908	0.0036918	VIT_19s0027g00740	Inhibitor of apoptosis	Cellular process.Cell growth and death.Cell death attenuation
VVTU9977_at					-1.2434	7.23788e-05					-1.04218	0.00130389	VIT_10s0003g01730	PUB17 (plant U- box 17)	Cellular process.Cell growth and death.Cell death|Metabolism
VVTU18966_s_at			1.16407	0.00426894	1.82767	0.000130955	-1.04109	0.000672411			1.85729	3.70402e-05	VIT_00s0227g00140	MLO1	Cellular process.Cell growth and death.Cell death|Response to stimulus
VVTU27767_s_at					1.44381	0.00972862	-1.3355	0.00432937			1.66832	0.00106442	VIT_05s0094g01570	MLO1	Cellular process.Cell growth and death.Cell death|Response to stimulus
VVTU6662_at					1.1432	0.0176777					1.14499	0.0133377	VIT_05s0094g01570	MLO1	Cellular process.Cell growth and death.Cell death|Response to stimulus
VVTU12684_at	-1.97184	0.00137325	-2.02849	0.0108944			-1.90271	0.0145538			2.21584	0.00702392	VIT_11s0052g00240	Accelerated cell death 11 (ACD11)	Cellular process.Cell growth and death.Cell death|Transport overview
VVTU21260_at	1.15686	0.00200976					1.20701	0.00204947			-1.49194	5.4509e-05	VVTU21260_at	Maf, septum formation protein	Cellular process.Cell growth and death.Cell division
VVTU4599_at	1.84463	0.022481			-1.32127	0.0596666	2.41399	0.00203303			-2.94107	0.000657824	VIT_04s0023g01800	Maf, septum formation protein	Cellular process.Cell growth and death.Cell division
VVTU11722_at	1.17898	0.00349122					1.17648	0.00320835			-1.17522	0.000949511	VVTU11722_at	Anaphase-promoting complex component APC3	Cellular process.Cell growth and death.Cell division
VVTU37751_at			1.90852	0.00288867	1.96343	0.000866907					1.32013	0.0220744	VIT_17s0000g05210	LNG1 (LONGIFOLIA1)	Cellular process.Cell growth and death.Cell growth
VVTU5564_at	-1.63488	0.00160294			1.90796	0.000324272	-1.63435	0.00426359			2.12607	0.000936698	VIT_14s0083g01150	COBRA protein	Cellular process.Cellular component organization and biogenesis.Cell wall organization and biogenesis.
VVTU4471_at	-1.07555	0.00104941	2.2316	0.00056593	3.30715	1.91021e-05	-1.35704	0.0448665			2.97533	0.00267155	VVTU4471_at	Cellulose synthase CSLE1	Cellular process.Cellular component organization and biogenesis.Cell wall organization and biogenesis.
VVTU39745_at			1.45483	0.00301907	1.51843	0.000733095					1.1816	0.00215858	VIT_03s0038g04250	Cellulose synthase CESA2	Cellular process.Cellular component organization and biogenesis.Cell wall organization and biogenesis.
VVTU18997_s_at			1.16941	0.00136284	1.14821	0.00258417					1.47687	0.000321459	VIT_03s0038g04250	Cellulose synthase CESA2	Cellular process.Cellular component organization and biogenesis.Cell wall organization and biogenesis.
VVTU27555_x_at	-1.37875	0.000209037	2.26466	0.000471623	3.64341	3.42204e-06	-1.46803	0.00128107	1.3661	0.0154959	2.83414	4.09734e-05	VIT_00s0414g00060	Cellulose synthase CSLE1	Cellular process.Cellular component organization and biogenesis.Cell wall organization and biogenesis.
VVTU30662_s_at	1.30267	0.0256575	1.15899	0.0793932			1.13574	0.0828427					VIT_18s0001g08580	Cellulose synthase CSLC12	Cellular process.Cellular component organization and biogenesis.Cell wall organization and biogenesis.
VVTU35364_s_at	-2.81701	0.000234997			2.96592	4.53172e-05	-2.56889	0.000438147			2.84263	0.000136864	VIT_07s0005g04110	Cellulose synthase CESA4	Cellular process.Cellular component organization and biogenesis.Cell wall organization and biogenesis.
VVTU522_at			1.02374	0.00322121	1.58438	0.000144137					1.43143	0.00127343	VIT_04s0008g05220	Cellulose synthase CESA1	Cellular process.Cellular component organization and biogenesis.Cell wall organization and biogenesis.
VVTU10398_at	-2.81965	0.0001218			2.74858	2.64024e-05	-2.28855	0.000466611			2.35216	0.000250331	VIT_11s0037g00530	Cellulose synthase IRX3	Cellular process.Cellular component organization and biogenesis.Cell wall organization and biogenesis.
VVTU25231_at	-2.10033	9.69387e-05			2.2869	1.76914e-05	-1.88347	0.000435899			1.86304	0.000338015	VIT_11s0037g00530	Cellulose synthase IRX3	Cellular process.Cellular component organization and biogenesis.Cell wall organization and biogenesis.
VVTU15029_at			1.95692	0.00302909	1.12834	0.0107714			1.34683	0.0647694			VIT_08s0007g03990	Cellulose synthase CSLA09	Cellular process.Cellular component organization and biogenesis.Cell wall organization and biogenesis.
VVTU29946_x_at	-1.52583	0.00790856	1.47353	0.0175934	2.99937	0.0001696	-1.50366	0.000807535	1.42999	0.0204819	2.93365	8.42543e-05	VIT_06s0061g01230	Cellulose synthase CSLA02	Cellular process.Cellular component organization and biogenesis.Cell wall organization and biogenesis.
VVTU22726_at	-1.76353	0.000146449	2.01036	0.00102697	3.77389	1.76914e-05	-2.29267	0.00103381			3.1268	0.000109871	VIT_00s0975g00020	Cellulose synthase CSLE1	Cellular process.Cellular component organization and biogenesis.Cell wall organization and biogenesis.
VVTU9385_at	-2.18258	0.00515581			2.17949	0.00249256	-1.76433	0.00757268			1.91393	0.00462022	VIT_02s0025g01750	Cellulose synthase CSLG3	Cellular process.Cellular component organization and biogenesis.Cell wall organization and biogenesis.
VVTU29814_at	-1.52981	0.000114185			1.71519	1.35962e-05	-1.17283	0.00296502			1.3764	0.00188553	VIT_00s1213g00010	Cellulose synthase CSLE1	Cellular process.Cellular component organization and biogenesis.Cell wall organization and biogenesis.
VVTU22137_at	1.36231	0.0571701	-1.25348	0.00913842	-2.61579	0.00237691	1.97243	0.0264976			-2.564	0.00358869	VIT_05s0049g00010	Cellulose synthase CSLG2	Cellular process.Cellular component organization and biogenesis.Cell wall organization and biogenesis.
VVTU25034_at	1.49821	0.0143684	-1.04652	0.0114829	-2.54473	0.000635352	1.58235	0.0326581			-2.19536	0.00159418	VIT_05s0049g00010	Cellulose synthase CSLG2	Cellular process.Cellular component organization and biogenesis.Cell wall organization and biogenesis.
VVTU37242_at	1.28005	0.00649692			-1.86704	0.00062522	1.38129	0.0179207			-1.53965	0.00284356	VIT_05s0049g00010	Cellulose synthase CSLG2	Cellular process.Cellular component organization and biogenesis.Cell wall organization and biogenesis.
VVTU9538_at					2.21413	0.0352522	-1.41668	0.0876465			2.13573	0.0359931	VIT_12s0059g01250	Endo-1,4-beta-glucanase	Cellular process.Cellular component organization and biogenesis.Cell wall organization and biogenesis.
VVTU11220_at	-1.14544	0.0132317	2.70578	0.00272434	3.85123	0.000286403	-1.81297	0.0101395	1.24673	0.0985209	3.0597	0.000534689	VIT_02s0025g01380	Endo-1,4-beta-glucanase	Cellular process.Cellular component organization and biogenesis.Cell wall organization and biogenesis.
VVTU15550_s_at			3.32257	0.00270572					1.66762	0.0660669			VIT_17s0000g09810	Pectate lyase	Cellular process.Cellular component organization and biogenesis.Cell wall organization and biogenesis.
VVTU12188_s_at	-1.14796	0.0471806	1.11148	0.0307395	2.25943	0.00109533	-1.23759	0.0241397			2.34805	0.000807068	VIT_13s0019g04910	Pectate lyase	Cellular process.Cellular component organization and biogenesis.Cell wall organization and biogenesis.
VVTU12080_s_at			2.37264	0.0187131	3.01242	0.00202781			1.85158	0.0498734	2.29199	0.00513079	VIT_01s0137g00240	Pectate lyase	Cellular process.Cellular component organization and biogenesis.Cell wall organization and biogenesis.
VVTU3621_at			1.05472	0.021712	1.31871	0.0390605			1.29387	0.0563296	1.5397	0.00462113	VIT_05s0051g00590	Pectate lyase	Cellular process.Cellular component organization and biogenesis.Cell wall organization and biogenesis.
VVTU1883_at			2.08476	0.00656811	1.65073	0.00369578					1.41055	0.0626009	VIT_05s0020g01110	Pectinacetylesterase	Cellular process.Cellular component organization and biogenesis.Cell wall organization and biogenesis.
VVTU16092_at					1.59552	0.00891665	-1.02699	0.0184091			1.55287	0.00272023	VIT_07s0005g02440	Pectinacetylesterase	Cellular process.Cellular component organization and biogenesis.Cell wall organization and biogenesis.
VVTU15969_at			1.42382	0.0649634	1.95517	0.0134718					1.83077	0.00544883	VIT_16s0022g00940	Pectinesterase PME3	Cellular process.Cellular component organization and biogenesis.Cell wall organization and biogenesis.
VVTU15385_at			1.17291	0.00547286					1.23004	0.0473578			VIT_09s0002g00330	Pectinesterase PME1	Cellular process.Cellular component organization and biogenesis.Cell wall organization and biogenesis.
VVTU16170_s_at			2.02069	0.0173263	2.66342	0.00342677			2.29111	0.0396722	3.12	0.00131504	VIT_16s0098g01900	Pectinesterase family	Cellular process.Cellular component organization and biogenesis.Cell wall organization and biogenesis.
VVTU35558_s_at					2.29194	0.0265823			2.53756	0.0265171	3.24978	0.00166192	VIT_16s0098g01900	Pectinesterase family	Cellular process.Cellular component organization and biogenesis.Cell wall organization and biogenesis.
VVTU34927_s_at					2.09609	0.0142286					2.66144	0.00219242	VIT_16s0098g01900	Pectinesterase family	Cellular process.Cellular component organization and biogenesis.Cell wall organization and biogenesis.
VVTU1440_at					1.41993	0.00669684					1.3442	0.0333984	VIT_02s0025g00260	Polygalacturonase GH28	Cellular process.Cellular component organization and biogenesis.Cell wall organization and biogenesis.
VVTU39542_at			1.21396	0.00856417	1.30742	0.00160122	-1.11552	0.0981464			1.68495	0.0320587	VIT_01s0011g01300	Polygalacturonase QRT3	Cellular process.Cellular component organization and biogenesis.Cell wall organization and biogenesis.
VVTU29256_at			1.15293	0.00108906	1.21281	0.000116446					1.09894	0.00529478	VIT_08s0007g07880	Polygalacturonase GH28	Cellular process.Cellular component organization and biogenesis.Cell wall organization and biogenesis.
VVTU5641_at					1.15069	0.00317852					1.15773	0.021921	VIT_12s0057g00380	Exopolygalacturonase	Cellular process.Cellular component organization and biogenesis.Cell wall organization and biogenesis.
VVTU6893_s_at	-3.00995	0.00237265			3.64543	0.000212068	-4.47422	0.000248886			4.51276	0.000138086	VIT_15s0046g02000	Polygalacturonase GH28	Cellular process.Cellular component organization and biogenesis.Cell wall organization and biogenesis.
VVTU12912_at			1.45585	0.00157828	1.50942	0.000243456			1.18659	0.0578635	1.65383	0.00213546	VIT_02s0025g01330	Polygalacturonase GH28	Cellular process.Cellular component organization and biogenesis.Cell wall organization and biogenesis.
VVTU16705_at	-1.69024	0.00884822	1.61888	0.0105162	3.30912	0.000299721	-1.55958	0.0169369	1.59911	0.0877578	3.15869	0.00221362	VIT_11s0016g00300	Pectinesterase family	Cellular process.Cellular component organization and biogenesis.Cell wall organization and biogenesis.
VVTU2395_at	1.59482	0.0673662			-1.7736	0.0219274	2.04029	0.0886782					VIT_09s0002g00320	Pectinesterase PME3	Cellular process.Cellular component organization and biogenesis.Cell wall organization and biogenesis.
VVTU38197_s_at	-1.3885	0.0495577	-1.99202	0.00117587			-1.50557	0.0258948					VIT_05s0062g01160	Pectinesterase family	Cellular process.Cellular component organization and biogenesis.Cell wall organization and biogenesis.
VVTU38196_at	-1.45297	0.0444257			1.68404	0.0137375	-1.98327	0.00527995			1.92904	0.00428206	VIT_10s0116g00590	Pectinesterase family	Cellular process.Cellular component organization and biogenesis.Cell wall organization and biogenesis.
VVTU16249_at	-1.10747	0.0221019			1.07279	0.0127829	-1.59123	0.0114738			1.3443	0.020372	VIT_10s0116g00590	Pectinesterase family	Cellular process.Cellular component organization and biogenesis.Cell wall organization and biogenesis.
VVTU3608_at	1.04142	0.0194175	1.73477	0.00878143			1.25912	0.0294454					VIT_07s0005g00730	Pectinesterase family	Cellular process.Cellular component organization and biogenesis.Cell wall organization and biogenesis.
VVTU8837_s_at			2.33511	0.00387712	1.49917	0.0236163			2.37049	0.037898			VIT_07s0005g00730	Pectinesterase family	Cellular process.Cellular component organization and biogenesis.Cell wall organization and biogenesis.
VVTU3745_s_at	1.65877	0.055818					1.55938	0.00329903					VIT_06s0004g01750	Polygalacturonase inhibitor protein	Cellular process.Cellular component organization and biogenesis.Cell wall organization and biogenesis.
VVTU33632_at	-1.2752	0.0227473	1.54618	0.00510694	2.82138	0.000265514	-2.16794	0.0100302	2.74868	0.0497091	4.91662	0.000369085	VVTU33632_at	Xyloglucan endotransglycosylase 6	Cellular process.Cellular component organization and biogenesis.Cell wall organization and biogenesis.
VVTU5522_s_at	-2.24981	0.000838246			3.04116	0.000342467	-2.19914	0.00565996			3.26338	9.04101e-05	VIT_05s0062g00250	Xyloglucan endotransglucosylase/hydrolase 15	Cellular process.Cellular component organization and biogenesis.Cell wall organization and biogenesis.
VVTU2569_s_at			1.1391	0.0148855					1.31219	0.0928177	1.04647	0.0435333	VIT_05s0062g00240	Xyloglucan endotransglucosylase/hydrolase 23	Cellular process.Cellular component organization and biogenesis.Cell wall organization and biogenesis.
VVTU5584_at					-2.17671	0.0849066					-1.96212	0.0269306	VIT_11s0052g01260	Xyloglucan endotransglucosylase/hydrolase 23	Cellular process.Cellular component organization and biogenesis.Cell wall organization and biogenesis.
VVTU32500_s_at	-4.11945	0.0186512			4.54927	0.00730594	-2.39796	0.0642585			2.85011	0.0316581	VIT_11s0052g01230	Xyloglucan endotransglucosylase/hydrolase 23	Cellular process.Cellular component organization and biogenesis.Cell wall organization and biogenesis.
VVTU16229_at					-1.36771	0.059039	1.04409	0.0611543			-1.05198	0.00132488	VIT_11s0052g01180	Xyloglucan endotransglucosylase/hydrolase 23	Cellular process.Cellular component organization and biogenesis.Cell wall organization and biogenesis.
VVTU8462_at	-1.17946	0.00703968	1.00944	0.00623154	2.1889	4.44628e-05	-1.4355	0.00669995			2.21696	0.000308297	VIT_08s0007g04950	Xyloglucan endotransglucosylase/hydrolase 32	Cellular process.Cellular component organization and biogenesis.Cell wall organization and biogenesis.
VVTU15000_s_at	1.56146	0.00445958					1.37647	0.0122814			-1.55407	0.0102823	VIT_02s0012g02220	Xyloglucan endotransglucosylase/hydrolase 30	Cellular process.Cellular component organization and biogenesis.Cell wall organization and biogenesis.
VVTU1433_s_at	-2.09234	0.027096			1.70294	0.0086195	-3.18013	0.00277259			4.02993	5.34463e-05	VIT_11s0052g01250	Xyloglucan endotransglucosylase/hydrolase 23	Cellular process.Cellular component organization and biogenesis.Cell wall organization and biogenesis.
VVTU25447_s_at					1.1721	0.0377266	-2.2931	0.00675652			3.21849	2.45294e-05	VIT_11s0052g01250	Xyloglucan endotransglucosylase/hydrolase 23	Cellular process.Cellular component organization and biogenesis.Cell wall organization and biogenesis.
VVTU6934_s_at					1.12775	0.0749879					1.05557	0.0239926	VIT_12s0057g01020	fasciclin-like arabinogalactan protein FLA2	Cellular process.Cellular component organization and biogenesis.Cell wall organization and biogenesis.
VVTU18136_at			1.09929	0.000694066	1.79427	5.31389e-05					1.71864	0.000111419	VIT_05s0020g03470	Hydroxyproline-rich glycoprotein	Cellular process.Cellular component organization and biogenesis.Cell wall organization and biogenesis.
VVTU34264_s_at					-1.45857	2.69374e-05	1.19624	0.00167614			-1.33455	0.000358801	VIT_02s0025g03290	Hydroxyproline-rich glycoprotein	Cellular process.Cellular component organization and biogenesis.Cell wall organization and biogenesis.
VVTU5118_s_at					-1.45901	0.000314009	1.19641	0.00348354			-1.00123	0.0017462	VIT_01s0011g06270	Hydroxyproline-rich glycoprotein	Cellular process.Cellular component organization and biogenesis.Cell wall organization and biogenesis.
VVTU5454_at					1.26837	0.00128555					1.01123	0.00303641	VIT_05s0020g00920	Hydroxyproline-rich glycoprotein	Cellular process.Cellular component organization and biogenesis.Cell wall organization and biogenesis.
VVTU18666_at					1.29767	0.000665906					1.09532	0.00617111	VIT_05s0020g03470	Hydroxyproline-rich glycoprotein	Cellular process.Cellular component organization and biogenesis.Cell wall organization and biogenesis.
VVTU16281_at					1.07729	0.00430104					1.68775	0.0162655	VIT_08s0040g00630	Hydroxyproline-rich glycoprotein	Cellular process.Cellular component organization and biogenesis.Cell wall organization and biogenesis.
VVTU2785_s_at	-4.67954	6.30799e-05			5.00423	1.09971e-05	-4.05214	0.00161439			4.17209	0.000769011	VIT_00s0323g00060	Invertase/pectin methylesterase inhibitor	Cellular process.Cellular component organization and biogenesis.Cell wall organization and biogenesis.
VVTU4071_at	-3.8222	0.00101174			3.68736	0.000441716	-3.80138	0.00097491			3.93502	0.000530607	VIT_01s0011g05390	Invertase/pectin methylesterase inhibitor	Cellular process.Cellular component organization and biogenesis.Cell wall organization and biogenesis.
VVTU19286_at			1.00744	0.00257574	1.42126	0.000381411	-1.26112	0.00432438			1.95952	0.000212112	VIT_11s0016g00590	Invertase/pectin methylesterase inhibitor	Cellular process.Cellular component organization and biogenesis.Cell wall organization and biogenesis.
VVTU13433_at			1.96839	0.00340462	2.79537	0.000838531					2.05906	0.037442	VIT_16s0022g00890	Invertase/pectin methylesterase inhibitor	Cellular process.Cellular component organization and biogenesis.Cell wall organization and biogenesis.
VVTU890_x_at	1.48706	0.0192626			-1.38092	0.0174469	1.20437	0.00322822			-1.78057	0.00257171	VIT_02s0012g00500	Invertase/pectin methylesterase inhibitor	Cellular process.Cellular component organization and biogenesis.Cell wall organization and biogenesis.
VVTU506_at	-1.42042	0.00189875			2.1232	0.000605614	-1.64558	0.000732303			1.40498	0.00257462	VIT_07s0031g00130	Kinesin protein FRA1 (fragile fiber 1)	Cellular process.Cellular component organization and biogenesis.Cytoskeleton organization and biogenesis.
VVTU232_at			1.07066	0.0464312	1.47965	0.0111177			1.49717	0.0837685	1.16519	0.0352778	VIT_07s0141g00720	fimbrin 1	Cellular process.Cellular component organization and biogenesis.Cytoskeleton organization and biogenesis.
VVTU12986_at					1.23539	0.0135511					1.73665	0.0226751	VIT_00s0227g00200	formin protein AHF1	Cellular process.Cellular component organization and biogenesis.Cytoskeleton organization and biogenesis.
VVTU19392_at			1.54949	0.00056593	2.51833	3.5675e-06			1.33342	0.041135	2.16632	0.000460128	VIT_05s0094g00920	formin protein AHF1	Cellular process.Cellular component organization and biogenesis.Cytoskeleton organization and biogenesis.
VVTU35753_s_at			1.31685	0.000787647	1.61897	1.44246e-05					1.39674	0.000731745	VIT_11s0052g00670	Villin	Cellular process.Cellular component organization and biogenesis.Cytoskeleton organization and biogenesis.
VVTU3957_at	-1.2966	0.00507334	1.3219	0.00494052	2.6185	0.000163859	-1.63734	0.000938613			2.15813	0.00122099	VIT_01s0011g02860	CHUP1 (chloroplast unusual positioning 1)	Cellular process.Cellular component organization and biogenesis.Cytoskeleton organization and biogenesis.
VVTU6737_at					1.21193	0.00108889	-1.01187	0.0120762			1.10247	0.00114423	VIT_15s0021g01870	Actin-related protein 2/3 complex subunit 5	Cellular process.Cellular component organization and biogenesis.Cytoskeleton organization and biogenesis.
VVTU16764_x_at	-1.21093	0.000505228					-1.25247	0.00155371			1.47414	0.000498875	VIT_11s0016g02950	Profilin 1 (PRO1) (PFN1) (PRF1) / allergen Ara t 8	Cellular process.Cellular component organization and biogenesis.Cytoskeleton organization and biogenesis.
VVTU34817_at			1.33236	0.00101662	1.51362	0.000147701					1.20804	0.000855396	VIT_17s0000g06640	formin-2	Cellular process.Cellular component organization and biogenesis.Cytoskeleton organization and biogenesis.
VVTU2476_at					1.1038	4.66768e-05					1.02768	0.0016844	VIT_14s0060g02220	F-actin capping protein alpha subunit	Cellular process.Cellular component organization and biogenesis.Cytoskeleton organization and biogenesis.
VVTU2746_s_at					1.66477	4.93542e-05	-1.44733	0.0008989			1.54085	9.59733e-05	VIT_05s0029g01310	Actin related protein 2/3 complex, subunit 4	Cellular process.Cellular component organization and biogenesis.Cytoskeleton organization and biogenesis.
VVTU14515_at					1.094	0.0001685	-1.05929	0.00252675			1.13214	0.0041796	GSVIVT00010207001	Myosin-like protein XIK	Cellular process.Cellular component organization and biogenesis.Cytoskeleton organization and biogenesis.
VVTU1473_at					1.12185	5.10821e-05					1.16033	0.00178061	VIT_08s0032g00380	Myosin-like protein XIC	Cellular process.Cellular component organization and biogenesis.Cytoskeleton organization and biogenesis.
VVTU10534_at					1.00387	0.000823161					1.05136	0.00415295	GSVIVT00010191001	Microtubule organization 1 protein (MOR1)	Cellular process.Cellular component organization and biogenesis.Cytoskeleton organization and biogenesis.
VVTU11839_s_at	-1.41333	0.00707305			2.12437	0.000239756	-1.09893	0.0580367	1.05891	0.0988664	2.15784	0.00101893	VIT_02s0025g03540	Tubulin beta-6 chain	Cellular process.Cellular component organization and biogenesis.Cytoskeleton organization and biogenesis.
VVTU8030_at			1.35077	0.000713424	1.0015	0.000873946					1.1055	0.0086583	VIT_18s0001g08250	Tubulin alpha-3 chain	Cellular process.Cellular component organization and biogenesis.Cytoskeleton organization and biogenesis.
VVTU34385_at					1.3219	0.000510249					1.24735	0.000813837	VIT_15s0021g01180	Tubulin-specific chaperone A	Cellular process.Cellular component organization and biogenesis.Cytoskeleton organization and biogenesis.
VVTU25868_at			1.03347	0.0155371	1.54215	0.00130974					1.23982	0.014999	VIT_15s0046g01350	Tubulin gamma-2 chain	Cellular process.Cellular component organization and biogenesis.Cytoskeleton organization and biogenesis.
VVTU19136_s_at	-1.10325	0.00176618	1.58179	0.000905463	2.68504	1.73304e-05			1.08324	0.0493626	2.0588	0.000339139	VIT_06s0009g02020	Tubulin beta-4 chain	Cellular process.Cellular component organization and biogenesis.Cytoskeleton organization and biogenesis.
VVTU40802_s_at			1.01462	0.00316268	1.88379	0.000127902					1.29945	0.00807883	VIT_06s0009g02020	Tubulin beta-4 chain	Cellular process.Cellular component organization and biogenesis.Cytoskeleton organization and biogenesis.
VVTU15818_at			1.01376	0.00398318	1.85595	7.13287e-05					1.38534	0.000155592	VIT_07s0005g00940	Kinesin motor protein	Cellular process.Cellular component organization and biogenesis.Cytoskeleton organization and biogenesis.
VVTU13212_at					1.59766	4.57075e-05	-1.13623	0.00342794			1.54329	0.000170085	VIT_08s0007g06820	Kinesin motor protein	Cellular process.Cellular component organization and biogenesis.Cytoskeleton organization and biogenesis.
VVTU20857_at					1.21408	0.000102544					1.02862	0.000807068	VIT_19s0014g05070	Kinesin family member C1	Cellular process.Cellular component organization and biogenesis.Cytoskeleton organization and biogenesis.
VVTU25852_at	-1.44381	0.000813316			1.52024	0.000206002	-1.7776	0.000713809			1.53482	0.00121729	VIT_14s0030g01360	Kinesin motor protein	Cellular process.Cellular component organization and biogenesis.Cytoskeleton organization and biogenesis.
VVTU22931_at					1.83277	0.000782448	-1.25094	0.000862287			1.95374	0.00042242	VIT_14s0030g01360	Kinesin motor protein	Cellular process.Cellular component organization and biogenesis.Cytoskeleton organization and biogenesis.
VVTU14435_at	-1.13666	0.0753825	2.72636	0.00646426	3.86302	0.000189537			2.22098	0.0316181	3.17847	0.000339139	VIT_11s0016g05000	Dynein light chain LC8-type	Cellular process.Cellular component organization and biogenesis.Cytoskeleton organization and biogenesis.
VVTU9956_at			-1.72545	0.00925745	-1.7969	0.00440675					-1.11894	0.0551888	VIT_16s0022g00440	Dynein light chain LC8-type	Cellular process.Cellular component organization and biogenesis.Cytoskeleton organization and biogenesis.
VVTU14157_at	-2.52175	0.000146449			3.0865	6.50689e-06	-2.11241	0.000228609			2.12004	0.000221708	VIT_00s0194g00260	Microtubule associated protein (MAP70-5)	Cellular process.Cellular component organization and biogenesis.Cytoskeleton organization and biogenesis.
VVTU10294_at	-1.05159	0.0106837			1.27256	8.91636e-05	-1.03738	0.00959294			1.19422	0.0026744	VIT_01s0011g05790	Microtubule associated protein (MAP70-1)	Cellular process.Cellular component organization and biogenesis.Cytoskeleton organization and biogenesis.
VVTU15542_at			1.52505	0.00451754	2.07529	0.000359876	-1.54118	0.000245509			1.98282	5.24707e-05	VIT_01s0011g06330	Microtubule associated protein (MAP65-6)	Cellular process.Cellular component organization and biogenesis.Cytoskeleton organization and biogenesis.
VVTU35656_at			1.12354	0.0194515	1.58405	0.0011249					1.41649	0.00392923	VIT_01s0011g05480	Dynein light subunit lc6, flagellar outer arm	Cellular process.Cellular component organization and biogenesis.Cytoskeleton organization and biogenesis.
VVTU9114_at	-1.4626	0.00704532			2.41162	3.21589e-05	-1.39951	0.0195458			2.10603	0.00205952	GSVIVT00007899001	Myosin heavy chain	Cellular process.Cellular component organization and biogenesis.Cytoskeleton organization and biogenesis.
VVTU12491_s_at					1.37169	0.0110312					1.06596	0.0163941	VIT_07s0031g02720	Myosin heavy chain	Cellular process.Cellular component organization and biogenesis.Cytoskeleton organization and biogenesis.
VVTU4529_at					1.17688	0.000201955					1.2017	9.98524e-05	VIT_16s0050g02420	Myosin heavy chain	Cellular process.Cellular component organization and biogenesis.Cytoskeleton organization and biogenesis.
VVTU12125_s_at	-1.54981	0.00288011			2.29093	0.000172322	-1.70724	0.00296563	1.26326	0.0797094	2.97051	0.000343012	VIT_11s0016g03640	Rac-like GTP-binding protein ARAC7 (GTPase protein ROP9)	Cellular process.Cellular component organization and biogenesis.Cytoskeleton organization and biogenesis.
VVTU4973_s_at	-1.20716	0.00347039	1.13615	0.0112313	2.34331	0.000175083	-1.74139	0.0113893			1.49312	0.00833033	VIT_16s0098g00560	SP1L2 (SPIRAL2)	Cellular process.Cellular component organization and biogenesis.Cytoskeleton organization and biogenesis.
VVTU23663_at					1.59414	0.000134664	-1.27613	0.00126518			1.56107	0.000426226	VIT_01s0010g02180	Myosin-related	Cellular process.Cellular component organization and biogenesis.Cytoskeleton organization and biogenesis.
VVTU3540_at					1.13377	8.82682e-05					1.0146	0.00533828	VIT_01s0010g02180	Myosin-related	Cellular process.Cellular component organization and biogenesis.Cytoskeleton organization and biogenesis.
VVTU7584_at					1.28028	0.004187	-1.032	0.0383842			1.46693	0.0227757	VIT_18s0001g13970	Myosin-related	Cellular process.Cellular component organization and biogenesis.Cytoskeleton organization and biogenesis.
VVTU29901_s_at			1.57414	0.0250681	1.84656	0.0441467			1.12774	0.083798			VVTU29901_s_at	Oleosin OLE-4	Cellular process.Cellular component organization and biogenesis.Oil body organization and biogenesis.
VVTU4683_s_at	-6.04351	0.0261227			6.11673	0.0159828	-3.03641	0.086548			3.09599	0.0755567	VIT_17s0000g09000	Oleosin OLE-2	Cellular process.Cellular component organization and biogenesis.Oil body organization and biogenesis.
VVTU40539_at			-1.67295	0.00450367	-1.07007	0.0116811			-1.00531	0.0759581			TC59731	SOD Cu/Zn superoxide dismutase	Cellular process.Cellular component organization and biogenesis.Organelle organization and biogenesis.
VVTU13703_at	-1.24562	0.072359	1.27945	0.00479381	2.52507	0.00194177	-1.37683	0.0207266	1.06811	0.0632646	2.44494	0.00117195	VIT_05s0102g00310	GUN4	Cellular process.Cellular component organization and biogenesis.Organelle organization and biogenesis.
VVTU13763_s_at					0.999788	0.000221348	-1.17083	0.000437654			1.29642	0.00208969	VIT_14s0083g00070	Acclimation of photosynthesis to environment	Cellular process.Cellular component organization and biogenesis.Organelle organization and biogenesis.
VVTU20464_s_at			1.20228	0.00126144	1.92393	3.49426e-05	-1.34939	0.000434266			1.94733	0.000123341	VIT_12s0057g00020	Protein thylakoid formation1	Cellular process.Cellular component organization and biogenesis.Organelle organization and biogenesis.
VVTU4007_at					1.51924	0.000114968	-1.12868	0.00125545			1.18012	0.000633766	VIT_08s0007g07280	Superoxide dismutase [Cu-Zn] 2	Cellular process.Cellular component organization and biogenesis.Organelle organization and biogenesis.
VVTU5804_at			1.04927	0.000787647	1.69631	0.000411812	-1.4603	0.00120507			1.98077	5.34463e-05	VIT_07s0151g01110	Ribosome recycling factor, chloroplast precursor	Cellular process.Cellular component organization and biogenesis.Ribosome organization and biogenesis.
VVTU15814_at					1.04026	0.00212039	-1.36214	0.000501976			1.34886	0.000447259	VIT_07s0151g01110	Ribosome recycling factor, chloroplast precursor	Cellular process.Cellular component organization and biogenesis.Ribosome organization and biogenesis.
VVTU1327_at	-1.32153	0.00144839			1.97473	2.92315e-05	-1.41377	0.0012384			1.85404	0.000137493	VIT_05s0094g01280	Ribosome subunit biogenesis protein 60S	Cellular process.Cellular component organization and biogenesis.Ribosome organization and biogenesis.
VVTU34711_s_at					1.26779	0.0189261	-1.51021	0.00226178			1.64667	0.0016257	VIT_07s0005g06420	Thioredoxin family	Cellular process.Cellular homeostasis.Cell redox homeostasis.
VVTU21485_at					1.38722	0.000203975	-1.11988	0.00548358			1.53449	0.000462325	VIT_04s0023g02390	Thioredoxin domain-containing protein 9	Cellular process.Cellular homeostasis.Cell redox homeostasis.
VVTU9086_at	-1.73218	0.000449009			1.93806	6.00355e-05	-2.10157	0.00299168			2.49803	0.000944352	VIT_19s0014g05090	Thioredoxin h	Cellular process.Cellular homeostasis.Cell redox homeostasis.
VVTU27174_at	-1.63144	0.00950393			2.02614	0.00133805	-2.04068	0.000551805			1.93853	0.000200223	VIT_08s0007g06700	Thioredoxin 5	Cellular process.Cellular homeostasis.Cell redox homeostasis.
VVTU22783_s_at	-1.59769	0.000804908			1.6878	0.000141515	-1.64417	0.000549882			1.52391	0.000225852	VIT_08s0007g06700	Thioredoxin 5	Cellular process.Cellular homeostasis.Cell redox homeostasis.
VVTU1734_s_at	-2.88671	0.000563701	1.11462	0.0691113	4.00133	9.70488e-05	-2.70753	0.000281497	1.01095	0.0352216	3.71848	7.48093e-05	VIT_18s0001g00820	Thioredoxin-like protein CDSP32	Cellular process.Cellular homeostasis.Cell redox homeostasis.
VVTU7979_s_at					1.31261	6.18988e-05					1.4329	0.000283861	VIT_19s0014g02890	Thioredoxin M-type 2	Cellular process.Cellular homeostasis.Cell redox homeostasis.
VVTU19875_s_at					1.37928	0.000208355					1.4514	0.000287989	VIT_19s0014g02890	Thioredoxin M-type 2	Cellular process.Cellular homeostasis.Cell redox homeostasis.
VVTU9273_at			1.36769	0.0428118	1.60044	0.0146426					1.01193	0.066216	VIT_18s0001g10510	Thioredoxin family	Cellular process.Cellular homeostasis.Cell redox homeostasis.
VVTU12481_s_at					1.41908	6.32821e-05					1.38903	0.00109	VIT_17s0000g06370	Thioredoxin 2	Cellular process.Cellular homeostasis.Cell redox homeostasis.
VVTU23281_at			1.23449	0.00787136	1.78491	0.00100924					1.32392	0.00215142	VIT_08s0007g07620	Thioredoxin 2	Cellular process.Cellular homeostasis.Cell redox homeostasis.
VVTU33163_x_at	-2.40873	0.000721382	1.1646	0.0271373	3.57333	6.76377e-05	-2.47756	0.00055307	1.48165	0.0172555	3.95921	0.000104875	VVTU33163_x_at	Metallothionein	Cellular process.Cellular homeostasis.Heavy metal ion homeostasis.
VVTU32984_x_at	-2.04819	0.014203			2.37748	0.00168708	-2.56966	8.83636e-05			3.41354	5.30734e-05	VVTU32984_x_at	Metallothionein	Cellular process.Cellular homeostasis.Heavy metal ion homeostasis.
VVTU32453_x_at	-2.06165	0.000558556			2.64669	0.000486216	-2.40556	1.96383e-05			3.18961	8.1813e-06	VVTU32453_x_at	Metallothionein	Cellular process.Cellular homeostasis.Heavy metal ion homeostasis.
VVTU25603_s_at	1.91547	0.00129792			-1.22309	0.0141211	1.82865	0.00307038			-1.7298	0.00413789	VVTU25603_s_at	Metallothionein	Cellular process.Cellular homeostasis.Heavy metal ion homeostasis.
VVTU32775_x_at	-1.84051	0.00106447			2.24778	0.000534254	-2.21932	2.28166e-05			2.58415	9.70242e-06	VVTU32775_x_at	Metallothionein	Cellular process.Cellular homeostasis.Heavy metal ion homeostasis.
VVTU32115_at	-1.13318	0.00526213			1.84765	7.52352e-05	-1.27902	0.000696012			2.13971	7.40099e-05	CB349070	Metallothionein	Cellular process.Cellular homeostasis.Heavy metal ion homeostasis.
VVTU33640_x_at					1.00785	0.00952059	-1.06368	0.00130285			1.58929	0.000187574	VVTU33640_x_at	Metallothionein	Cellular process.Cellular homeostasis.Heavy metal ion homeostasis.
VVTU32299_x_at					1.11069	0.000402402	-1.16867	0.000339811			1.36998	0.000110964	VVTU32299_x_at	Metallothionein	Cellular process.Cellular homeostasis.Heavy metal ion homeostasis.
VVTU31257_at	-1.52321	0.00191812	1.73123	0.00381569	3.25444	3.36295e-05	-2.22028	7.52862e-05	1.69659	0.00980719	3.91687	1.57237e-05	VVTU31257_at	Metallothionein	Cellular process.Cellular homeostasis.Heavy metal ion homeostasis.
VVTU31257_x_at	-1.3317	0.00206045	1.61278	0.00588811	2.94448	9.54599e-05	-1.82685	0.000153782	1.66878	0.00980719	3.49563	2.06446e-05	VVTU31257_at	Metallothionein	Cellular process.Cellular homeostasis.Heavy metal ion homeostasis.
VVTU32671_x_at	-1.59398	0.0034246			2.44911	4.7904e-05	-2.30311	3.81905e-05			2.8564	1.0897e-05	TC70769	Metallothionein	Cellular process.Cellular homeostasis.Heavy metal ion homeostasis.
VVTU33648_at	-1.24176	0.00108285			1.57118	0.000189187	-1.24415	0.00035032			1.23796	0.00097705	CB340222	Metallothionein	Cellular process.Cellular homeostasis.Heavy metal ion homeostasis.
VVTU33648_x_at	-1.08994	0.00173467			1.38226	5.90124e-05	-1.04557	0.0054162			1.09422	0.00332026	CB340222	Metallothionein	Cellular process.Cellular homeostasis.Heavy metal ion homeostasis.
VVTU32593_x_at	1.16225	0.00124093	1.38968	0.000713424					1.29159	0.0348711			CB350124	Metallothionein	Cellular process.Cellular homeostasis.Heavy metal ion homeostasis.
VVTU9423_at	-1.64832	0.000231658			2.325	1.76914e-05	-1.66962	5.35605e-05			2.24488	6.74315e-05	VIT_05s0020g04600	Metallothionein	Cellular process.Cellular homeostasis.Heavy metal ion homeostasis.
VVTU31663_x_at	-1.84792	0.00108078	1.01821	0.0531112	2.86613	0.000166746	-2.59258	6.02041e-05	1.28468	0.0356391	3.87725	4.09734e-05	VIT_19s0014g02740	Metallothionein	Cellular process.Cellular homeostasis.Heavy metal ion homeostasis.
VVTU13930_at	-2.32853	0.0168621	1.80567	0.0207313	4.1342	9.915e-05	-3.15727	0.00330047			5.14859	0.000641393	VIT_06s0004g04640	Metallothionein 2b	Cellular process.Cellular homeostasis.Heavy metal ion homeostasis.
VVTU3837_x_at	-1.9409	0.0251745	2.22315	0.0306311	4.16405	0.000226605	-3.42121	7.17032e-05			4.13929	4.09734e-05	VIT_19s0014g02740	Metallothionein	Cellular process.Cellular homeostasis.Heavy metal ion homeostasis.
VVTU40288_x_at	-1.96018	0.0319357	2.18833	0.0442936	4.14851	0.000359272	-3.36057	0.000143876			3.94136	3.38205e-05	VIT_19s0014g02740	Metallothionein	Cellular process.Cellular homeostasis.Heavy metal ion homeostasis.
VVTU7280_s_at	-2.71787	0.00497558	1.48464	0.032219	4.2025	1.76914e-05	-2.80183	0.00290722			4.70433	0.000383883	VIT_06s0004g04640	Metallothionein 2b	Cellular process.Cellular homeostasis.Heavy metal ion homeostasis.
VVTU33647_x_at	-2.46426	0.00022157			2.89927	0.000187576	-2.92138	0.00014687			3.50783	0.000103718	VIT_19s0014g02740	Metallothionein	Cellular process.Cellular homeostasis.Heavy metal ion homeostasis.
VVTU13174_s_at	-3.29457	0.00798122	-1.7032	0.0872149			-3.8449	0.0249792			3.91541	0.00500804	VIT_08s0007g00330	Metallothionein	Cellular process.Cellular homeostasis.Heavy metal ion homeostasis.
VVTU35070_s_at	-3.39027	0.00841928					-4.01444	0.0273675			4.31142	0.00479914	VIT_08s0007g00330	Metallothionein	Cellular process.Cellular homeostasis.Heavy metal ion homeostasis.
VVTU12993_s_at	-3.42176	0.00790856					-4.09039	0.0183374			4.18982	0.00357773	VIT_08s0007g00330	Metallothionein	Cellular process.Cellular homeostasis.Heavy metal ion homeostasis.
VVTU38213_s_at	-3.12135	0.0174345					-3.9245	0.0503097			4.10861	0.00681543	VIT_08s0007g00330	Metallothionein	Cellular process.Cellular homeostasis.Heavy metal ion homeostasis.
VVTU14349_s_at	-3.09054	0.01193					-3.84365	0.0301344			4.1619	0.00583621	VIT_08s0007g00330	Metallothionein	Cellular process.Cellular homeostasis.Heavy metal ion homeostasis.
VVTU34226_x_at			-3.18345	0.0128849	-3.92289	0.00256629	3.96227	0.00066936			-4.76518	0.000206381	VIT_19s0014g02740	Metallothionein	Cellular process.Cellular homeostasis.Heavy metal ion homeostasis.
VVTU31417_at					1.00342	9.73181e-05					1.15338	0.00060755	VIT_19s0014g02740	Metallothionein	Cellular process.Cellular homeostasis.Heavy metal ion homeostasis.
VVTU33006_at	-1.09772	0.00313129			1.39472	9.915e-05	-1.16269	0.00780184			1.45455	0.0037374	VIT_07s0129g01090	ADP-ribosylation factor	Cellular process.Cellular transport.Protein trafficking.
VVTU16702_s_at					1.44363	0.00107141	-1.13217	0.0319971			1.56911	0.00949978	VIT_06s0004g05550	RAB GTPase RABA2B	Cellular process.Cellular transport.Protein trafficking.
VVTU12865_s_at					1.50976	6.09671e-05					1.31616	5.34463e-05	VIT_05s0020g00750	Novel plant snare 13	Cellular process.Cellular transport.Protein trafficking.
VVTU13801_at	-1.38828	0.00738201			1.74943	0.00500059	-1.79345	0.00959201			1.8435	0.0143019	VIT_18s0001g12100	Auxilin	Cellular process.Cellular transport.Protein trafficking.
VVTU24083_at					1.43803	0.00420374					1.09954	0.00120863	VIT_13s0019g05190	RAB GTPase RAB_ALPHA	Cellular process.Cellular transport.Protein trafficking.
VVTU4517_at	-1.19219	0.00604598					-1.28565	0.00203357			1.01855	0.000991621	VIT_17s0000g02500	RAB GTPase RABA6B	Cellular process.Cellular transport.Protein trafficking.
VVTU1055_at					1.54561	1.91021e-05	-1.02402	0.000526071			1.43658	0.000193834	VIT_19s0014g01160	RAB GTPase RAB11	Cellular process.Cellular transport.Protein trafficking.
VVTU6763_at					1.12768	0.000164706					1.03893	0.000817847	VIT_05s0136g00290	VAMP726 (VESICLE-associated membrane protein)	Cellular process.Cellular transport.Protein trafficking.
VVTU24540_at					1.22205	7.29482e-05					1.00019	0.0127775	VIT_18s0001g15600	Vacuolar protein sorting 45	Cellular process.Cellular transport.Protein trafficking.
VVTU9809_at	-2.38078	0.0150534			3.30604	0.000516244	-2.12543	0.00109044			2.60293	0.000142173	VIT_09s0002g06680	Embryo-specific 3	Development.Reproductive development.Embryo development.
VVTU24557_at					1.49417	0.000350828	-1.14944	0.00314284			1.25487	0.00371547	VIT_07s0005g02300	EDA32 (embryo sac development arrest 32)	Development.Reproductive development.Embryo development.
VVTU20814_at					1.0776	0.000824668					1.00904	0.00472018	VIT_16s0050g00820	EMB1691 (embryo defective 1691)	Development.Reproductive development.Embryo development.
VVTU7668_s_at					1.75692	0.0102031	-1.65629	0.00433071			1.93828	0.00283026	VIT_18s0076g00360	EMB1075 (embryo defective 1075) carboxy-lyase	Development.Reproductive development.Embryo development.
VVTU15209_s_at					1.16338	0.0459665	-1.12393	0.00600286			1.25197	0.0065996	VIT_18s0076g00360	EMB1075 (embryo defective 1075) carboxy-lyase	Development.Reproductive development.Embryo development.
VVTU11114_at	-2.97386	0.000230586			3.51092	2.60787e-05	-3.34681	0.000262962			3.71422	0.000106116	VIT_05s0020g01420	FPF1 (flowering promoting factor 1)	Development.Reproductive development.Flower development.
VVTU3734_at					1.23852	3.21589e-05					1.26514	0.000813837	VIT_19s0085g01180	HUA1 (enhancer of AG-4 1)	Development.Reproductive development.Flower development.
VVTU39816_at					1.32044	0.000189537					1.26674	0.000783088	VIT_19s0085g01180	HUA1 (enhancer of AG-4 1)	Development.Reproductive development.Flower development.
VVTU9326_at	-1.36202	0.0118106			2.54155	0.00251482	-1.71648	0.00590255	1.08366	0.0897011	2.80014	0.00023997	GSVIVT00012870001	flowering locus T protein (FT)	Development.Reproductive development.Flower development.
VVTU34465_at	-1.15684	0.00414999			1.53946	0.000236629	-1.37901	0.0055266			1.39679	0.00322132	VIT_18s0001g11360	VRN1 (reduced vernalization response 1)	Development.Reproductive development.Flower development.
VVTU7823_at	-1.43463	0.00994238			1.42037	0.00233803	-1.62851	0.00165624			1.40852	0.0047554	VIT_06s0004g07920	WNK5 (Arabidopsis WNK kinase 5)	Development.Reproductive development.Flower development.
VVTU13638_at	-1.58682	0.0067343			1.21803	0.00126862	-1.60176	0.00412817			1.22852	0.0132851	VIT_06s0004g07920	WNK5 (Arabidopsis WNK kinase 5)	Development.Reproductive development.Flower development.
VVTU7620_at	-1.47896	0.00398511			2.26107	0.000437256	-2.15053	0.00110078			2.68957	0.000379315	VIT_14s0083g01030	MADS-box APETALA 1	Development.Reproductive development.Flower development.
VVTU3413_at					1.30134	0.0055557	-1.22904	0.00275701			1.58551	0.00139633	VIT_01s0011g00110	SEPALLATA1	Development.Reproductive development.Flower development.
VVTU1405_at	-1.27981	0.0345667	2.00677	0.00788354	3.28659	0.000674867	-1.70875	0.0104593			2.4652	0.00684984	VIT_14s0083g00640	Constans 2 (COL2)	Development.Reproductive development.Flower development.
VVTU5880_s_at					1.516	0.00222628					1.40456	0.00212593	VIT_14s0083g00640	Constans 2 (COL2)	Development.Reproductive development.Flower development.
VVTU22747_s_at	-1.00532	0.0157895			1.05676	0.0163154	-1.44595	0.00692655			1.34826	0.0104326	VIT_09s0002g03610	MYB divaricata	Development.Reproductive development.Flower development.
VVTU28503_s_at	-1.10517	0.0436405			1.18969	0.0166751	-1.4061	0.0689934			1.25538	0.0909113	VIT_03s0063g02670	Radialis-like protein 6	Development.Reproductive development.Flower development.
VVTU4478_at	-1.29937	0.00132909	1.09484	0.00141407	2.39421	5.12247e-05	-1.50883	0.0104559			2.1408	0.00099982	VIT_17s0000g04130	MYB divaricata	Development.Reproductive development.Flower development.
VVTU1603_at					1.10398	0.000679486					1.02058	0.0121274	VIT_08s0007g01920	MYB divaricata	Development.Reproductive development.Flower development.
VVTU4499_at	-1.07156	0.0338932	1.34605	0.00814177	2.41761	0.000436076			1.41586	0.0282119	1.87777	0.00213679	VIT_00s1353g00010	BAM1 (big apical meristem 1)	Development.Reproductive development.Flower development.
VVTU38295_at	-2.06226	0.00279906			2.4587	0.000293774	-2.18345	0.000376283			2.48978	7.71298e-05	VIT_04s0008g03240	BAM2 (big apical meristem 2)	Development.Reproductive development.Flower development.
VVTU2981_at	-1.08354	0.000605025			1.5218	2.9275e-05					1.20547	0.0118034	VIT_08s0058g01110	Ovate family protein 4 OFP4	Development.Reproductive development.Fruit development.
VVTU36562_at	1.0893	0.0821903	-2.19147	0.00852634	-3.28076	6.41962e-05			-2.00697	0.0721232	-3.00543	0.00328461	VIT_12s0057g00310	Gamete expressed1 (GEX1)	Development.Reproductive development.Pollination-related.
VVTU7832_s_at	-2.51308	0.000136388			2.81839	1.76914e-05	-2.6951	0.000271978			2.93305	6.46868e-05	VIT_16s0039g02550	Seed specific protein Bn15D1B	Development.Reproductive development.Seed development.
VVTU28422_s_at	-2.37801	0.000231658			2.57192	1.66694e-05	-2.54395	0.000352			2.67645	0.000107732	VIT_16s0039g02550	Seed specific protein Bn15D1B	Development.Reproductive development.Seed development.
VVTU20047_s_at	-2.43351	0.000146449			2.71752	1.24776e-05	-2.53599	0.000262962			2.81297	9.04101e-05	VIT_16s0039g02550	Seed specific protein Bn15D1B	Development.Reproductive development.Seed development.
VVTU11792_at					-1.09486	0.000294669	1.13426	0.00721294			-1.11145	0.00334589	VVTU11792_at	BolA	Development.Reproductive development.Seed dormancy.
VVTU331_at					1.32241	3.06416e-05					1.25053	0.00302373	VIT_18s0001g04680	RPG related protein 1 RR1	Development.Root development..
VVTU35892_at	-1.27818	0.0322359			1.91175	0.00338791	-1.42769	0.0038864			2.22879	0.000518368	VIT_02s0025g02080	Nodulin MtN3 family protein	Development.Root development..
VVTU1737_at			1.27032	0.0302551	1.96395	0.0133728	-1.84143	0.000407328			2.04263	0.0045693	VIT_18s0001g15330	Nodulin MtN3 family	Development.Root development..
VVTU864_at	1.67351	0.000320757	-1.32921	0.00182821	-3.00272	1.09971e-05	1.66299	0.00276758			-2.39038	6.95003e-05	VIT_01s0146g00260	Nodulin MtN3	Development.Root development..
VVTU32034_s_at	2.60242	0.000464386			-2.93565	0.000102544	1.96503	0.016388			-2.94216	0.000939194	VIT_01s0146g00260	Nodulin MtN3	Development.Root development..
VVTU18569_s_at	2.19933	0.000909013			-2.54357	0.000208355	1.73218	0.0240467			-2.58325	0.0016257	VIT_01s0146g00260	Nodulin MtN3	Development.Root development..
VVTU34682_s_at	2.20808	0.000678977			-2.70359	0.000108545	1.93801	0.0163808			-2.79985	0.00123467	VIT_01s0146g00260	Nodulin MtN3	Development.Root development..
VVTU3387_at	-1.34168	0.00590913	1.75737	0.0220065	3.09906	0.000877954	-1.49225	0.00651002	1.18284	0.0538352	2.6751	0.000109871	VIT_14s0083g00400	Leaf senescence protein	Development.Senescence..
VVTU11898_at	-1.22602	0.0172616	1.60624	0.0133942	2.83226	0.000310894	-1.34759	0.00780184			2.34674	0.000218723	VIT_14s0083g00400	Leaf senescence protein	Development.Senescence..
VVTU735_s_at	-1.24482	0.00427313					-1.25849	0.0112551			1.29912	0.00949848	VIT_13s0067g02190	SAG20 (wound-induced protein 12)	Development.Senescence..
VVTU35249_s_at			1.47548	0.0179002	1.46326	0.00246951					1.00773	0.00573772	VIT_11s0016g02360	TET2 (tetraspanin2)	Development.Senescence..
VVTU17458_at	-1.2519	0.00162065			1.42425	2.7122e-05	-1.16642	0.0279778			1.30335	0.0149572	VIT_01s0010g02870	AAA-type ATPase	Diverse functions.Gene family with diverse functions.AAA-type ATPase domain family.
VVTU2267_at			1.23183	0.00381441	1.7836	3.67645e-05			1.30608	0.0323155	2.11795	0.00133221	VIT_11s0052g00970	AAA-type ATPase	Diverse functions.Gene family with diverse functions.AAA-type ATPase domain family.
VVTU12835_at			1.49468	0.00165862	2.14735	3.19098e-05			1.33925	0.0523722	2.20335	0.00218155	VIT_11s0052g00970	AAA-type ATPase	Diverse functions.Gene family with diverse functions.AAA-type ATPase domain family.
VVTU517_at	-1.14552	0.00292696	1.31339	0.00925198	2.45891	0.000214359	-1.80301	0.00223008			2.00087	0.025917	VIT_12s0059g00140	Ankyrin repeat protein	Diverse functions.Gene family with diverse functions.Ankyrin domain family.
VVTU5442_at	-2.90263	0.0121748			3.19625	0.00420534	-3.53556	0.000147362			3.80107	6.58552e-05	VIT_13s0106g00230	Ankyrin	Diverse functions.Gene family with diverse functions.Ankyrin domain family.
VVTU39166_at			1.75672	0.00385209	1.83521	0.00191151			1.36217	0.0412177	1.54523	0.0172987	GSVIVT00003505001	Ankyrin repeat	Diverse functions.Gene family with diverse functions.Ankyrin domain family.
VVTU25949_s_at					1.17278	0.00135628					1.2304	0.000293554	VVTU25949_s_at	Ankyrin repeat	Diverse functions.Gene family with diverse functions.Ankyrin domain family.
VVTU36008_at					1.00743	0.0283603					1.33963	0.0120095	VIT_05s0124g00530	Ankyrin protein kinase	Diverse functions.Gene family with diverse functions.Ankyrin domain family.
VVTU39556_at	-1.2963	0.0752777			1.14733	0.0813259	-2.65837	0.00564882			2.66308	0.00367029	GSVIVT00001660001	CC-NBS-LRR class	Diverse functions.Gene family with diverse functions.NBS-LRR superfamily.
VVTU40764_s_at			-1.03891	0.0237904	-1.31071	0.00369498			-1.00152	0.0216047	-1.04724	0.00908323	TC62469	Leucine-rich repeat	Diverse functions.Gene family with diverse functions.NBS-LRR superfamily.
VVTU14982_at	1.30885	0.030553					1.08128	0.0138795					VIT_19s0027g00010	Leucine-rich repeat family protein	Diverse functions.Gene family with diverse functions.NBS-LRR superfamily.
VVTU15713_s_at	-2.01762	0.000973163			1.94576	0.000455762	-2.11606	0.000904051			2.06271	0.00103148	VIT_10s0092g00590	Leucine-rich repeat family	Diverse functions.Gene family with diverse functions.NBS-LRR superfamily.
VVTU5154_at			1.6551	0.00204317	1.98031	0.00112817	-1.65091	0.0205048			2.2115	0.00211839	VIT_18s0001g05780	Leucine-rich repeat family protein	Diverse functions.Gene family with diverse functions.NBS-LRR superfamily.
VVTU12812_at	-1.54991	0.000563701			1.50301	0.000328928	-2.03213	0.00284656			1.84362	0.00387118	VIT_07s0151g00470	Leucine-rich repeat family protein	Diverse functions.Gene family with diverse functions.NBS-LRR superfamily.
VVTU1798_at			1.34559	0.00151335	1.79541	0.000181186					1.22239	0.0236325	VIT_04s0023g02840	Leucine-rich repeat disease resistance protein	Diverse functions.Gene family with diverse functions.NBS-LRR superfamily.
VVTU34204_s_at	-2.53461	0.00287073	1.86496	0.00136284	4.39958	4.60331e-05	-1.62749	0.036236	2.34129	0.0154944	3.96878	0.000865532	VIT_08s0007g07000	Disease resistance-responsive	Diverse functions.Gene family with diverse functions.NBS-LRR superfamily.
VVTU1732_at	-1.471	0.0215692	1.48611	0.00747239	2.95711	0.000103345	-1.40878	0.000569136	1.10879	0.0212635	2.51758	4.09509e-05	VIT_08s0007g06950	Disease resistance-responsive	Diverse functions.Gene family with diverse functions.NBS-LRR superfamily.
VVTU17515_at	-2.95784	0.00136796			3.77105	0.000152227	-2.46935	0.0530074			2.58538	0.0421406	VVTU17515_at	RPS2 (resistant to p. syringae 2)	Diverse functions.Gene family with diverse functions.NBS-LRR superfamily.
VVTU15530_at			1.64103	0.0180845	2.20292	0.0032432					1.10276	0.0902497	VIT_03s0038g01770	Disease resistance protein (CC-NBS-LRR class)	Diverse functions.Gene family with diverse functions.NBS-LRR superfamily.
VVTU6835_s_at	-1.03571	0.0633096	-1.44501	0.0144354			-1.29181	0.0128922					VIT_13s0147g00120	TIR-NBS-LRR-TIR disease resistance protein	Diverse functions.Gene family with diverse functions.NBS-LRR superfamily.
VVTU21216_at	-1.19174	0.00248759					-1.36604	0.000339811					VIT_14s0066g00760	Disease resistance protein (NBS-LRR class)	Diverse functions.Gene family with diverse functions.NBS-LRR superfamily.
VVTU39640_x_at					-1.28466	0.00124653					-1.27216	0.000338015	VIT_07s0197g00130	Disease resistance protein (TIR-NBS-LRR class)	Diverse functions.Gene family with diverse functions.NBS-LRR superfamily.
VVTU30622_at					1.11786	0.00384116	-1.08268	0.00578617			1.26364	0.00194606	VIT_02s0033g00520	Disease resistance protein (NBS-LRR class)	Diverse functions.Gene family with diverse functions.NBS-LRR superfamily.
VVTU9132_at	1.36186	0.000873225			-1.68116	7.20678e-05	1.4802	0.00130285			-1.87763	0.000339139	VIT_08s0007g04970	Pentatricopeptide (PPR) repeat-containing	Diverse functions.Gene family with diverse functions.Pentatricopeptide domain family.
VVTU24725_at			1.12892	0.00056593	1.26985	3.08772e-05					1.22318	0.000314677	VIT_08s0040g03370	Pentatricopeptide (PPR) repeat-containing	Diverse functions.Gene family with diverse functions.Pentatricopeptide domain family.
VVTU17611_at					1.35259	0.000119296	-1.00876	0.00184747			1.56553	0.000106116	VIT_11s0065g01100	Pentatricopeptide (PPR) repeat-containing protein	Diverse functions.Gene family with diverse functions.Pentatricopeptide domain family.
VVTU24708_at					1.75066	7.50661e-05	-1.20909	0.00101573			1.54769	0.000789551	VIT_11s0016g03700	Pentatricopeptide (PPR) repeat-containing protein	Diverse functions.Gene family with diverse functions.Pentatricopeptide domain family.
VVTU13269_at					1.21192	0.000288489					1.27856	0.003187	VIT_18s0001g07920	Pentatricopeptide (PPR) repeat-containing	Diverse functions.Gene family with diverse functions.Pentatricopeptide domain family.
VVTU16215_s_at			1.52627	0.00392744	2.41622	0.000647674	-1.05853	0.0516638	1.74952	0.0422676	2.80805	0.000873655	VIT_00s0391g00010	Pentatricopeptide (PPR) repeat-containing	Diverse functions.Gene family with diverse functions.Pentatricopeptide domain family.
VVTU35488_at					1.47464	0.00436918	-1.03503	0.00863565			1.77396	0.000330191	VIT_00s0391g00010	Pentatricopeptide (PPR) repeat-containing	Diverse functions.Gene family with diverse functions.Pentatricopeptide domain family.
VVTU22552_at					1.88794	0.000896917					1.52963	0.0016482	VIT_13s0073g00530	Beta-D-glucosidase	Metabolism.Cellular metabolism.Amino acid derivative metabolism.
VVTU24910_at			1.07928	0.00233639	1.61241	0.000177532					1.37252	0.00298451	VIT_06s0009g00810	Periplasmic beta-glucosidase precursor	Metabolism.Cellular metabolism.Amino acid derivative metabolism.
VVTU1977_at			1.44534	0.00895142	1.96201	0.000540213					1.70199	0.00788076	VIT_06s0009g00810	Periplasmic beta-glucosidase precursor	Metabolism.Cellular metabolism.Amino acid derivative metabolism.
VVTU6380_at	-2.70441	0.0541143			2.5343	0.0483524	-1.82857	0.0430112			1.63008	0.0568191	VIT_13s0064g01760	Amygdalin hydrolase isoform AH I	Metabolism.Cellular metabolism.Amino acid derivative metabolism.
VVTU2499_at					1.47496	2.83009e-05	-1.06594	0.000519966			1.38756	0.000142039	VIT_07s0104g01790	Autophagy 18 ATG18d	Metabolism.Cellular metabolism.Cellular catabolism.
VVTU9798_at					1.24122	5.22185e-05					1.0671	0.000527244	VIT_14s0060g02380	Autophagy 18 ATG18d	Metabolism.Cellular metabolism.Cellular catabolism.
VVTU2606_at			1.82125	0.00200396	2.68119	0.000191319			1.05465	0.0200003	1.86639	5.50202e-05	VIT_12s0059g00230	Epoxide hydrolase 2	Metabolism.Cellular metabolism.Epoxide hydrolase family.
VVTU35210_at					1.5803	0.00286588					1.50972	0.00599068	VIT_00s0370g00070	Epoxide hydrolase	Metabolism.Cellular metabolism.Epoxide hydrolase family.
VVTU2350_at	-1.15708	0.00920219			1.65157	0.000871313	-1.41763	0.0100208			1.88079	0.00241294	VIT_05s0077g02020	Epoxide hydrolase	Metabolism.Cellular metabolism.Epoxide hydrolase family.
VVTU12545_s_at					-1.2999	0.0991984					-1.07213	0.0771948	VIT_03s0063g00820	Carboxyesterase 12; CXE12	Metabolism.Cellular metabolism.Esterase activity.
VVTU11720_at			1.49197	0.0033631	2.16745	0.00161705			1.01419	0.0537508	1.76956	0.0253748	VIT_18s0089g00400	Carboxyesterase18 CXE18	Metabolism.Cellular metabolism.Esterase activity.
VVTU25747_at	1.48276	0.0129976	-1.42105	0.0252793	-2.90382	0.000133816	1.1025	0.0650188					VIT_18s0001g10810	Carboxylesterase CXE	Metabolism.Cellular metabolism.Esterase activity.
VVTU6271_at					1.50895	0.00422773					1.08599	0.00951719	VIT_03s0063g00750	Carboxylesterase CXE	Metabolism.Cellular metabolism.Esterase activity.
VVTU18974_s_at	-1.57124	0.000209836	1.96381	0.000165605	3.53505	3.5675e-06	-2.08366	0.0052339	1.04925	0.0319639	3.13291	0.000428024	VIT_04s0008g05120	Phospholipase/carboxylesterase	Metabolism.Cellular metabolism.Esterase activity.
VVTU4414_at	-1.49184	0.00047721			2.43272	1.09971e-05	-1.85608	0.00369541			2.47588	0.000334535	VIT_04s0008g05120	Phospholipase/carboxylesterase	Metabolism.Cellular metabolism.Esterase activity.
VVTU14930_at			1.08894	0.0953818	1.68414	0.00644026	-1.55225	0.00024365			2.13994	0.000158739	VIT_09s0002g06010	Phospholipase/carboxylesterase	Metabolism.Cellular metabolism.Esterase activity.
VVTU6347_at	-1.01987	0.073636			1.04649	0.0334204					1.22652	0.00805585	VIT_18s0001g10800	Carboxylesterase CXE	Metabolism.Cellular metabolism.Esterase activity.
VVTU4856_at					-1.20614	0.0135846					-1.04148	0.00548003	VIT_14s0006g00430	Carboxylesterase	Metabolism.Cellular metabolism.Esterase activity.
VVTU21905_at	1.47816	0.00579449					1.07128	0.00768256					VIT_05s0049g01400	Alcohol oxidase	Metabolism.Cellular metabolism.Methane metabolism.
VVTU6947_at					-3.56251	0.0253141	2.04873	0.000544325			-2.77884	0.00231212	VIT_02s0033g00800	Nitrilase 4 (NIT4)	Metabolism.Cellular metabolism.Nitrogen and sulfur metabolism.
VVTU17549_at			1.25759	0.000836563	2.12489	3.78394e-05					1.59752	0.00743146	VIT_08s0007g05260	Glutamate synthase (GLU1), ferredoxin-dependent	Metabolism.Cellular metabolism.Nitrogen and sulfur metabolism.
VVTU7554_at	-1.44126	0.000189022			1.6043	5.41677e-05	-1.22797	0.000220629			1.634	0.000554336	VIT_00s0301g00050	3'(2') 5'-bisphosphate nucleotidase	Metabolism.Cellular metabolism.Nitrogen and sulfur metabolism.
VVTU1311_at	1.35252	0.000170721					1.51779	0.000466611					VIT_15s0024g00070	Methylenetetrahydrofolate reductase 1 (AtMTHFR1)	Metabolism.Cellular metabolism.One-carbon metabolism.
VVTU3257_at					1.21826	0.000344934					1.28749	0.000150614	VIT_17s0000g05350	5-formyltetrahydrofolate cycloligase	Metabolism.Cellular metabolism.One-carbon metabolism.
VVTU12629_at	-2.09131	0.0567298			1.89562	0.057003	-2.80556	0.0117256			2.51304	0.0159091	VIT_09s0002g05280	2-oxoglutarate-dependent dioxygenase	Metabolism.Cellular metabolism.Oxidation reduction.
VVTU30220_s_at	-2.08364	0.00313129			2.18478	0.00285836	-2.43737	0.000856575			2.26984	8.20545e-05	VIT_04s0008g04920	2-oxoglutarate-dependent dioxygenase	Metabolism.Cellular metabolism.Oxidation reduction.
VVTU28741_x_at	-2.03637	0.00833574			1.33953	0.0297239	-2.36755	0.0150879					VIT_04s0008g04920	2-oxoglutarate-dependent dioxygenase	Metabolism.Cellular metabolism.Oxidation reduction.
VVTU13021_s_at	-1.25022	0.0106955	1.37458	0.0193661	2.6248	0.000332218	-1.79319	0.000226325			2.2871	0.000554336	VIT_09s0002g08090	Oxidoreductase, 2OG-Fe(II) oxygenase	Metabolism.Cellular metabolism.Oxidation reduction.
VVTU17338_x_at	-1.48267	0.00278798			2.43616	0.000744963	-1.7091	0.000204622			2.09857	0.000244368	VIT_09s0002g08090	Oxidoreductase, 2OG-Fe(II) oxygenase	Metabolism.Cellular metabolism.Oxidation reduction.
VVTU17338_s_at	-1.04112	0.0218272			2.01032	0.00229276	-1.25912	0.000951325			1.79734	0.00116317	VIT_09s0002g08090	Oxidoreductase, 2OG-Fe(II) oxygenase	Metabolism.Cellular metabolism.Oxidation reduction.
VVTU6284_at	-1.35276	0.0151994			2.09542	0.00073313	-1.28245	0.0102041			1.47157	0.00462228	VIT_18s0001g09510	CYP81B2v1	Metabolism.Cellular metabolism.Oxidation reduction.
VVTU22100_at	-1.59173	0.00568504			2.01879	0.000878817	-1.62412	0.000916307			1.78779	0.00041778	VIT_18s0001g12190	CYP721A1	Metabolism.Cellular metabolism.Oxidation reduction.
VVTU1856_at	-2.33142	0.0123851			2.14376	0.0102174	-3.7671	0.00409645			3.96375	0.00244148	VIT_07s0031g01680	CYP86A1	Metabolism.Cellular metabolism.Oxidation reduction.
VVTU16345_s_at	-1.69896	0.0276231			2.04118	0.00653618	-1.05987	0.00478874			1.46692	0.00108733	VIT_16s0039g00820	CYP89A5	Metabolism.Cellular metabolism.Oxidation reduction.
VVTU9413_at	-1.35213	0.0231824			1.79032	0.00381428	-1.25505	0.00920005			1.48262	0.00368085	VIT_01s0137g00410	CYP86A2	Metabolism.Cellular metabolism.Oxidation reduction.
VVTU27282_at	3.69178	0.00589354			-3.21174	0.00336204	3.65025	0.00242569			-2.99075	0.0145645	VIT_02s0012g02810	CYP76C4	Metabolism.Cellular metabolism.Oxidation reduction.
VVTU6208_at	-3.30432	0.00157083			4.72744	0.000356136	-4.17455	0.000488789			4.81627	0.000435413	VIT_18s0001g11470	CyP82A3	Metabolism.Cellular metabolism.Oxidation reduction.
VVTU269_at	2.00575	0.000539251			-1.31344	0.00512655	1.30894	0.0488893					VIT_13s0074g00390	CYP77A2	Metabolism.Cellular metabolism.Oxidation reduction.
VVTU28227_s_at	-2.11267	0.00101592	1.3842	0.0383616	3.49687	0.000409481	-1.67343	0.0218427			2.95523	0.0131377	VIT_08s0040g00820	CYP94A1	Metabolism.Cellular metabolism.Oxidation reduction.
VVTU38551_at	-1.87713	0.000618478	1.70972	0.000838722	3.58685	2.16495e-05	-1.65958	0.0167891			3.15934	0.0014845	VIT_08s0040g00820	CYP94A1	Metabolism.Cellular metabolism.Oxidation reduction.
VVTU18509_s_at	-1.26462	0.0422595			1.28328	0.0888295	-2.05126	0.0121335			2.11644	0.00578163	VIT_17s0000g05110	CYP78A4	Metabolism.Cellular metabolism.Oxidation reduction.
VVTU12815_at	-2.36228	0.000146449	1.04942	0.0394418	3.4117	9.68705e-05	-2.48148	0.000573784			3.3465	0.00057984	VIT_13s0067g00110	CYP72A1	Metabolism.Cellular metabolism.Oxidation reduction.
VVTU6882_at					1.00048	0.000126878					1.09079	0.034501	VIT_15s0021g01040	CYP72A1	Metabolism.Cellular metabolism.Oxidation reduction.
VVTU5458_at	-1.86573	0.00232624			2.75486	0.00202201	-2.36595	0.00128107			3.25733	0.00122644	VIT_14s0060g01190	Nicotianamine synthase	Metabolism.Primary metabolism.Amino acid metabolism.
VVTU6472_at	1.38535	0.000790753			-1.52239	0.000152502	1.26265	0.00110451					VIT_00s0225g00090	Copper amine oxidase	Metabolism.Primary metabolism.Amino acid metabolism.
VVTU28430_s_at			1.957	0.0609149	2.60624	0.0177891	-2.68728	0.0612336			3.66227	0.022121	VIT_18s0001g09910	L-asparaginase	Metabolism.Primary metabolism.Amino acid metabolism.
VVTU2975_at			1.58347	0.0649201	2.17987	0.0158332	-2.46525	0.0377352			2.75438	0.0235607	VIT_18s0001g09910	L-asparaginase	Metabolism.Primary metabolism.Amino acid metabolism.
VVTU36122_at	-1.32791	0.000940259			1.49821	8.45203e-05	-1.14797	0.0414286			1.99025	0.0022926	VIT_03s0038g02010	Amidase	Metabolism.Primary metabolism.Amino acid metabolism.
VVTU4822_at	1.12829	0.0409562			-1.06548	0.00120048	1.09754	0.0868799					VIT_03s0038g02000	Amidase	Metabolism.Primary metabolism.Amino acid metabolism.
VVTU8122_at			-1.83314	0.00056593	-2.05464	2.7938e-05	1.99592	0.00106779			-1.88736	1.0897e-05	VIT_17s0000g01910	Glutamine synthetase cytosolic isozyme 1	Metabolism.Primary metabolism.Amino acid metabolism.
VVTU13950_s_at	-2.55285	3.37882e-05			3.16787	7.89922e-06	-2.61683	0.000220629			3.23378	4.64757e-05	VIT_08s0007g07400	Glutamate dehydrogenase 1	Metabolism.Primary metabolism.Amino acid metabolism.
VVTU35073_at	-1.9413	0.0266958			2.67592	0.00130974	-1.90987	0.0130703			2.55252	0.00636894	VIT_08s0007g07400	Glutamate dehydrogenase 1	Metabolism.Primary metabolism.Amino acid metabolism.
VVTU28105_s_at			1.67168	0.00147482	2.04025	0.000196001			1.3814	0.0290328	2.16976	0.000394425	VIT_10s0116g01540	Aminomethyltransferase	Metabolism.Primary metabolism.Amino acid metabolism.
VVTU13736_at			1.13584	0.0908644	1.57744	0.0494588	-2.03148	0.0226869			2.2817	0.0177676	VIT_08s0007g03240	Carbonic anhydrase precursor	Metabolism.Primary metabolism.Amino acid metabolism.
VVTU21120_s_at					1.81886	0.0964658	-2.13381	0.0332415			2.41238	0.075186	VIT_08s0007g03240	Carbonic anhydrase precursor	Metabolism.Primary metabolism.Amino acid metabolism.
VVTU37848_at	-2.41201	0.019035			2.55206	0.00846348	-2.81111	0.00693259			3.14893	0.00340624	VIT_17s0000g08460	Carbonic anhydrase, chloroplast precursor	Metabolism.Primary metabolism.Amino acid metabolism.
VVTU22510_at	-1.21149	0.000828398			1.01864	0.000586143	-1.14043	0.00639433					VIT_16s0100g00230	Glucose-methanol-choline (GMC) oxidoreductase family protein	Metabolism.Primary metabolism.Amino acid metabolism.
VVTU25994_at	-1.05482	0.00459523			1.21113	0.000783107	-1.05399	0.00548383			1.0246	0.00514259	VIT_14s0108g00350	3-dehydroquinate synthase	Metabolism.Primary metabolism.Amino acid metabolism.
VVTU20204_at	1.40555	0.00378042			-2.24795	0.0132208	1.43759	0.00154491			-1.08848	0.02508	VVTU20204_at	3-deoxy-D-arabino-heptulosonate 7-phosphate synthase	Metabolism.Primary metabolism.Amino acid metabolism.
VVTU20189_at	1.07102	0.00060673			-1.90508	0.00055457	1.40508	0.00233033			-1.28926	0.000194985	VIT_18s0001g06250	3-deoxy-D-arabino-heptulosonate 7-phosphate synthase	Metabolism.Primary metabolism.Amino acid metabolism.
VVTU9873_at					1.52265	0.000390201					1.13225	0.00100163	VIT_02s0012g01800	Shikimate kinase	Metabolism.Primary metabolism.Amino acid metabolism.
VVTU39783_at			-1.01668	0.0883824	-1.7953	0.00806215					-1.24673	0.0122689	VIT_06s0061g01300	Prephenate dehydratase	Metabolism.Primary metabolism.Amino acid metabolism.
VVTU6948_at					-1.28712	0.00107141					-1.19092	0.034537	VIT_04s0008g06570	Chorismate mutase, cytosolic (CM2)	Metabolism.Primary metabolism.Amino acid metabolism.
VVTU14923_at	-1.18109	0.0040777					-1.10123	0.0153202					VIT_18s0157g00140	Alliin lyase	Metabolism.Primary metabolism.Amino acid metabolism.
VVTU9135_at					1.85901	0.00106809	-1.18979	0.0358672			2.05546	0.00258212	VIT_18s0157g00090	Alliin lyase precursor	Metabolism.Primary metabolism.Amino acid metabolism.
VVTU16622_at	4.65374	0.000165648			-5.93245	5.41677e-05	3.7317	0.000530889	-2.23427	0.0317249	-5.96597	2.93571e-06	VIT_00s0225g00230	Alliin lyase precursor	Metabolism.Primary metabolism.Amino acid metabolism.
VVTU2482_at					1.40362	5.5656e-05					1.16342	0.000142039	VIT_19s0085g00260	3-mercaptopyruvate sulfurtransferase.	Metabolism.Primary metabolism.Amino acid metabolism.
VVTU20343_x_at	-1.15027	0.00174862			1.81289	5.74213e-05	-1.60292	0.00174829			1.76291	0.000585275	VIT_14s0030g01480	Cysteine synthase	Metabolism.Primary metabolism.Amino acid metabolism.
VVTU26639_at	-1.14387	0.000920909			2.13888	2.22022e-05	-1.32941	0.00199742			1.79684	0.000591592	VIT_04s0210g00190	Serine O-acetyltransferase, cytosolic	Metabolism.Primary metabolism.Amino acid metabolism.
VVTU20534_x_at					1.26244	5.33026e-05	-1.0353	0.00115708			1.3266	9.11241e-05	VIT_19s0090g00910	Alanine racemase	Metabolism.Primary metabolism.Amino acid metabolism.
VVTU18149_s_at					1.36211	5.73537e-05					1.0775	0.000563443	VIT_10s0116g01000	Alanine racemase	Metabolism.Primary metabolism.Amino acid metabolism.
VVTU26956_at	-1.01229	0.00414312			1.38071	0.000310102	-1.14203	0.00146559			1.07572	0.00147298	VIT_08s0058g00810	D-alanine--D-alanine ligase	Metabolism.Primary metabolism.Amino acid metabolism.
VVTU3214_at			1.8278	0.00254206	2.55683	3.53464e-05	-1.18291	0.00359714	1.10457	0.0381303	2.28748	0.000415598	VIT_08s0058g00930	Alanine--glyoxylate aminotransferase 2 3, mitochondrial	Metabolism.Primary metabolism.Amino acid metabolism.
VVTU13518_at			-1.16688	0.00177743	-1.47414	0.00183586					-1.00837	0.0329849	VIT_04s0008g03770	Aspartate aminotransferase P1	Metabolism.Primary metabolism.Amino acid metabolism.
VVTU1483_at					-1.05713	0.000746966					-1.0346	0.00314489	VVTU1483_at	Alanine aminotransferase 2	Metabolism.Primary metabolism.Amino acid metabolism.
VVTU7588_at			-1.26425	0.0686555	-1.75091	0.0141238					-1.07858	0.0396096	VIT_14s0083g00520	Proline oxidase	Metabolism.Primary metabolism.Amino acid metabolism.
VVTU5593_s_at					1.63454	0.000421341					1.25423	0.00234942	VIT_03s0063g01110	N-acetyl-gamma-glutamyl-phosphate reductase, chloroplast precursor	Metabolism.Primary metabolism.Amino acid metabolism.
VVTU4814_at			1.11874	0.0175509	1.28396	0.00442154					1.55386	0.00192029	VIT_06s0004g01550	Phosphoribosylanthranilate transferase	Metabolism.Primary metabolism.Amino acid metabolism.
VVTU37179_at					1.14779	6.98144e-05					1.09974	0.000230005	VIT_00s0225g00150	Anthranilate phosphoribosyltransferase	Metabolism.Primary metabolism.Amino acid metabolism.
VVTU8712_x_at	-1.30185	0.00424158			1.61838	0.000881219					1.43636	0.000426226	VIT_05s0062g01280	Cyclo-DOPA 5-O-glucosyltransferase	Metabolism.Primary metabolism.Amino acid metabolism.
VVTU25962_x_at			1.13399	0.00356805	1.76004	7.54269e-05			1.44939	0.0722519	2.0289	0.00407221	VVTU25962_x_at	Polyphenol oxidase [Vitis vinifera]	Metabolism.Primary metabolism.Amino acid metabolism.
VVTU26892_s_at			1.55479	0.00902655	2.08819	0.000614816					3.17169	0.00310565	VVTU26892_at	Polyphenol oxidase	Metabolism.Primary metabolism.Amino acid metabolism.
VVTU2688_s_at			-4.03577	0.00136284	-4.36337	0.000198173					-2.22781	0.00870918	VIT_00s0480g00030	Polyphenol oxidase	Metabolism.Primary metabolism.Amino acid metabolism.
VVTU12072_s_at	-1.0663	0.022339	1.05542	0.030782	2.12172	0.000786089	-1.68986	0.00227093			2.1016	0.00499542	VIT_05s0020g02480	Glutamine synthetase	Metabolism.Primary metabolism.Amino acid metabolism.
VVTU35625_s_at			1.18046	0.00613754	1.6198	0.00049069	-1.0179	0.00465419			1.47565	0.00148293	VIT_19s0085g00880	Succinate-semialdehyde dehydrogenase (SSADH1)	Metabolism.Primary metabolism.Amino acid metabolism.
VVTU29891_s_at					1.55348	0.000628769	-1.10609	0.000325362			1.37258	0.000946528	VIT_19s0085g00880	Succinate-semialdehyde dehydrogenase (SSADH1)	Metabolism.Primary metabolism.Amino acid metabolism.
VVTU27012_s_at					1.59284	0.000618007	-1.05022	0.000313885			1.38312	0.00116306	VIT_19s0085g00880	Succinate-semialdehyde dehydrogenase (SSADH1)	Metabolism.Primary metabolism.Amino acid metabolism.
VVTU12913_at					1.74942	0.000179265			1.1183	0.0112081	1.90175	0.00207442	VIT_19s0085g00860	Succinate-semialdehyde dehydrogenase (SSADH1)	Metabolism.Primary metabolism.Amino acid metabolism.
VVTU838_s_at					1.55294	0.000893141					1.27047	0.00147329	VIT_19s0085g00880	Succinate-semialdehyde dehydrogenase (SSADH1)	Metabolism.Primary metabolism.Amino acid metabolism.
VVTU838_x_at					1.62314	6.75036e-05					1.6927	0.000491391	VIT_19s0085g00880	Succinate-semialdehyde dehydrogenase (SSADH1)	Metabolism.Primary metabolism.Amino acid metabolism.
VVTU40280_x_at					1.38329	0.000828107	-1.0841	0.015694			1.59469	0.00336557	VIT_04s0079g00600	Glutamate decarboxylase 1	Metabolism.Primary metabolism.Amino acid metabolism.
VVTU28091_s_at					-1.37421	0.000286079	1.05348	0.00066936			-1.26708	0.000946528	VIT_05s0029g00310	Serine hydroxymethyltransferase 1	Metabolism.Primary metabolism.Amino acid metabolism.
VVTU4447_s_at					1.37716	0.000926583					1.03549	0.00348506	VIT_06s0009g03740	Serine-glyoxylate aminotransferase	Metabolism.Primary metabolism.Amino acid metabolism.
VVTU3192_at	-1.16601	0.00134245			1.34489	0.00033815					1.59972	0.0462904	VIT_04s0008g05380	Serine hydrolase [Vitis vinifera]	Metabolism.Primary metabolism.Amino acid metabolism.
VVTU38326_s_at	-2.07695	0.00397125	1.60383	0.0347733	3.68079	0.000202451	-2.15751	0.00297897			3.06354	0.00408118	VIT_02s0012g01120	Glycine cleavage system H protein, mitochondrial	Metabolism.Primary metabolism.Amino acid metabolism.
VVTU1349_s_at	-1.9766	0.00398573	1.83223	0.0236155	3.80883	0.000241223	-2.01649	0.00384557			3.21428	0.00484035	VIT_02s0012g01120	Glycine cleavage system H protein, mitochondrial	Metabolism.Primary metabolism.Amino acid metabolism.
VVTU40305_at			1.17132	0.00647426	1.54861	0.000554431					1.22063	0.0170529	VIT_04s0008g01300	Glycine dehydrogenase	Metabolism.Primary metabolism.Amino acid metabolism.
VVTU40653_at					1.36771	0.000303822					1.04846	0.0232965	VIT_04s0008g01300	Glycine dehydrogenase	Metabolism.Primary metabolism.Amino acid metabolism.
VVTU5302_at					1.01105	0.00221903					1.02792	0.00286639	VIT_03s0180g00130	D-3-phosphoglycerate dehydrogenase, chloroplast precursor	Metabolism.Primary metabolism.Amino acid metabolism.
VVTU5637_at			1.42989	0.00138984	1.90109	2.6398e-05					1.3006	0.00625137	VIT_04s0008g01040	Lysine decarboxylase	Metabolism.Primary metabolism.Amino acid metabolism.
VVTU7112_at	-1.68633	0.000165641			2.2189	2.27578e-05	-1.66022	0.000592744			1.88717	0.000112544	VIT_12s0028g03210	Tyrosine aminotransferase	Metabolism.Primary metabolism.Amino acid metabolism.
VVTU37284_at	-1.01569	0.0013234			1.40444	0.000143305					1.08072	0.000125673	VIT_12s0028g03210	Tyrosine aminotransferase	Metabolism.Primary metabolism.Amino acid metabolism.
VVTU8110_at			1.00766	0.000713424	1.38812	6.57036e-05					1.09688	0.00148102	VIT_06s0009g03780	Diphthine synthase	Metabolism.Primary metabolism.Amino acid metabolism.
VVTU20265_at			1.40231	0.00167642	2.36994	6.68875e-05	-1.53939	0.000819849			1.85263	0.000585343	VIT_05s0124g00390	2-isopropylmalate synthase B	Metabolism.Primary metabolism.Amino acid metabolism.
VVTU37096_at					1.28926	0.000670283					1.31579	0.000342227	VIT_12s0034g01080	3-isopropylmalate dehydrogenase 2, chloroplast precursor	Metabolism.Primary metabolism.Amino acid metabolism.
VVTU18276_at			1.02815	0.00254206	1.03491	0.00173746					1.09254	0.00496078	VIT_00s0551g00010	3-isopropylmalate dehydratase, small subunit	Metabolism.Primary metabolism.Amino acid metabolism.
VVTU16773_at					-1.52773	0.0108466					-1.12492	0.066798	VIT_05s0049g01980	3-isopropylmalate dehydratase large subunit 2	Metabolism.Primary metabolism.Amino acid metabolism.
VVTU24245_at	-1.37539	0.00060409			1.75577	7.11734e-05	-1.13214	0.00238698			1.14474	0.00121729	VIT_05s0124g00400	2-isopropylmalate synthase B	Metabolism.Primary metabolism.Amino acid metabolism.
VVTU27759_at					1.1542	0.00988889					1.02069	0.00415141	VIT_14s0128g00100	Aminotransferase class IV	Metabolism.Primary metabolism.Amino acid metabolism.
VVTU22283_at	-1.05828	0.0146782			1.49915	0.00144284	-1.15061	0.0254686					VIT_15s0021g02240	3-hydroxyisobutyryl-CoA hydrolase	Metabolism.Primary metabolism.Amino acid metabolism.
VVTU9005_at	-2.41209	0.000234997			2.54282	8.01946e-05	-2.47986	0.000100451			2.87383	4.09734e-05	VIT_18s0001g14980	3-methyl-2-oxobutanoate dehydrogenase	Metabolism.Primary metabolism.Amino acid metabolism.
VVTU37032_at	-1.16401	0.000961157			1.31471	0.000186334	-1.48264	0.00142065			1.51004	0.000944375	VIT_18s0001g14980	3-methyl-2-oxobutanoate dehydrogenase	Metabolism.Primary metabolism.Amino acid metabolism.
VVTU8342_at	-2.76543	0.00224135			3.64006	0.000208368	-3.30839	0.00256066			4.20146	0.000100328	VIT_18s0001g08430	Branched-chain-amino-acid aminotransferase 2, chloroplast (Atbcat-2)	Metabolism.Primary metabolism.Amino acid metabolism.
VVTU736_at	-1.23235	0.00893125			1.80567	0.00120048	-1.57813	0.00066854			2.08763	0.000201748	VIT_17s0000g05070	Phytochelatin synthetase	Metabolism.Primary metabolism.Amino acid metabolism.
VVTU28078_at					1.1256	0.00931694					1.02887	0.00769156	VIT_02s0025g03530	Gamma-glutamylcysteine synthetase	Metabolism.Primary metabolism.Amino acid metabolism.
VVTU1707_at	1.36883	0.00889259					1.1313	0.000605478					VIT_08s0105g00300	Phospholipase C	Metabolism.Primary metabolism.Amino acid metabolism.
VVTU14331_s_at					-1.34702	0.0012368					-1.14695	0.00207531	VIT_11s0016g05060	Choline/ethanolamine kinase	Metabolism.Primary metabolism.Amino acid metabolism.
VVTU15406_at					1.30531	0.000123913	-1.3802	0.0064375			1.39701	0.00245976	VIT_04s0008g01450	Cyclopropane-fatty-acyl-phospholipid synthase	Metabolism.Primary metabolism.Amino acid metabolism.
VVTU9824_at					1.23621	5.8126e-05					1.09407	0.000157443	VIT_03s0038g03440	Alanyl-tRNA synthetase	Metabolism.Primary metabolism.Amino acid metabolism.
VVTU7737_at					1.17041	0.000624648					1.15559	0.00450656	VIT_07s0005g02620	Aminoacyl-tRNA ligase, Multifunctional	Metabolism.Primary metabolism.Amino acid metabolism.
VVTU3834_x_at					1.16398	0.000293402					1.32814	0.000204463	VIT_07s0005g02620	Aminoacyl-tRNA ligase, Multifunctional	Metabolism.Primary metabolism.Amino acid metabolism.
VVTU6420_at	1.03643	0.0173482	-1.08157	0.00387817	-2.118	0.000515204	1.37946	0.000337108			-1.85908	6.74315e-05	VIT_03s0088g01180	Proline iminopeptidase	Metabolism.Primary metabolism.Amino acid metabolism.
VVTU27786_s_at	1.01979	0.000563701			-1.63343	0.0106732	1.01261	0.0516275			-1.01951	0.0167173	VIT_18s0001g00950	Prolyl 4-hydroxylase alpha-2 subunit precursor	Metabolism.Primary metabolism.Amino acid metabolism.
VVTU9076_at					1.4969	0.000810511	-1.09832	0.0029109			1.48777	0.000306046	VIT_19s0015g01550	Phenylalanine-tRNA ligase	Metabolism.Primary metabolism.Amino acid metabolism.
VVTU26701_at					1.22285	0.000464042	-1.23733	0.000339811			1.39632	5.29595e-05	VIT_19s0015g01650	Phenylalanine-tRNA ligase	Metabolism.Primary metabolism.Amino acid metabolism.
VVTU24952_at	-1.03149	0.00494353			1.22181	0.000848143					1.61949	0.000296878	VIT_11s0016g02530	Protein arginine N-methyltransferase	Metabolism.Primary metabolism.Amino acid metabolism.
VVTU28498_at					1.37963	0.00016404					1.14387	0.0049889	VIT_07s0095g00760	Methionyl-tRNA synthetase	Metabolism.Primary metabolism.Amino acid metabolism.
VVTU25097_at	-1.12486	0.0035034			1.4004	0.00041211	-1.32488	0.00460693			1.37167	0.00580774	VIT_05s0029g01200	Methionyl-tRNA synthetase	Metabolism.Primary metabolism.Amino acid metabolism.
VVTU16306_at					1.01649	0.000432125					1.17482	0.00413756	VIT_05s0029g01200	Methionyl-tRNA synthetase	Metabolism.Primary metabolism.Amino acid metabolism.
VVTU9549_at					1.37007	5.60054e-05					1.02269	0.00283611	VIT_16s0100g00370	Valyl-tRNA synthetase	Metabolism.Primary metabolism.Amino acid metabolism.
VVTU29998_s_at			1.84732	0.00478083	2.69898	0.000344028	-1.20749	0.00334388			1.95299	0.00114958	VIT_06s0004g05330	Tropinone reductase	Metabolism.Primary metabolism.Amino acid metabolism.
VVTU35113_s_at					1.92321	0.00283302	-1.21348	0.00230959			1.85784	0.00172991	VIT_06s0004g05430	Tropinone reductase	Metabolism.Primary metabolism.Amino acid metabolism.
VVTU38552_s_at	-3.32588	0.00723519			4.31559	0.000634145	-3.86163	4.25774e-05			4.6234	4.09509e-05	VIT_06s0004g05340	Tropinone reductase	Metabolism.Primary metabolism.Amino acid metabolism.
VVTU35644_at	-1.03231	0.0225153			1.84669	0.00295538	-1.35316	0.0557606			1.81238	0.024252	VIT_08s0007g00920	Tropinone reductase	Metabolism.Primary metabolism.Amino acid metabolism.
VVTU5363_at	1.53295	0.0235366			-1.20064	0.0446261	1.47634	0.00561179			-1.75653	0.0013318	VIT_09s0018g01490	Anthraniloyal-CoA: methanol anthraniloyal transferase	Metabolism.Primary metabolism.Amino acid metabolism.
VVTU14878_s_at	-1.66308	0.0113887			1.42824	0.0192868	-1.43378	0.00846899			1.23344	0.073522	VIT_04s0023g02200	S-adenosyl-L-methionine:salicylic acid carboxyl methyltransferase	Metabolism.Primary metabolism.Amino acid metabolism.
VVTU15656_at	-1.08402	0.0194175			1.07481	0.0122363	-1.69684	0.0190849			1.65133	0.0178215	VIT_04s0023g02230	S-adenosyl-L-methionine:salicylic acid carboxyl methyltransferase	Metabolism.Primary metabolism.Amino acid metabolism.
VVTU5372_s_at	-1.50504	0.0740491	1.88037	0.00663583	3.38541	0.000800511					2.42612	0.0639208	VIT_04s0023g02280	S-adenosyl-L-methionine:salicylic acid carboxyl methyltransferase	Metabolism.Primary metabolism.Amino acid metabolism.
VVTU35337_at	-2.45644	0.000234997			2.73996	2.50114e-05	-1.98993	0.00112822			2.12118	0.000338987	VIT_06s0004g06090	Diphenol oxidase	Metabolism.Primary metabolism.Amino acid metabolism.
VVTU12032_s_at	2.49624	0.00155434			-2.02896	0.00463966	2.12865	0.000233413			-1.87566	0.0016011	VIT_06s0004g08150	Trans-cinnamate 4-monooxygenase	Metabolism.Primary metabolism.Amino acid metabolism.
VVTU19140_s_at	1.37933	0.00383717					1.06852	0.0115127					VIT_06s0004g08150	Trans-cinnamate 4-monooxygenase	Metabolism.Primary metabolism.Amino acid metabolism.
VVTU12705_s_at	1.82866	0.0111972			-1.35876	0.022969	2.91738	3.14416e-05			-2.3857	0.0003304	VIT_06s0004g02620	Phenylalanine ammonia-lyase	Metabolism.Primary metabolism.Amino acid metabolism.
VVTU703_s_at	3.14629	0.000156836			-2.86023	0.000109431	3.13679	1.9906e-05			-3.06091	2.52987e-05	VIT_13s0019g04460	Phenylalanine ammonia-lyase 2 (PAL2)	Metabolism.Primary metabolism.Amino acid metabolism.
VVTU35942_s_at			-3.52738	0.00513223	-3.11575	0.000407204					-2.40304	0.00545309	VIT_08s0040g01710	Phenylalanine ammonia-lyase	Metabolism.Primary metabolism.Amino acid metabolism.
VVTU1670_at			-3.45611	0.00633266	-3.02732	0.00159883					-2.05855	0.0150136	VIT_08s0040g01710	Phenylalanine ammonia-lyase	Metabolism.Primary metabolism.Amino acid metabolism.
VVTU6650_at					1.18855	0.000181186					1.04602	0.0011738	VIT_05s0029g00720	Spermine/spermidine synthase	Metabolism.Primary metabolism.Amino acid metabolism.
VVTU22442_at	-3.84229	0.000514013			4.10956	5.63166e-05	-4.4147	1.9906e-05			4.7755	8.6984e-06	VIT_04s0008g01740	Spermine synthase ACAULIS5	Metabolism.Primary metabolism.Amino acid metabolism.
VVTU4050_at	-2.61387	0.0001218			2.5436	0.000103126	-2.30912	0.0008989			2.01183	0.000843026	VIT_07s0191g00050	Peroxidase 17	Metabolism.Primary metabolism.Amino acid metabolism.
VVTU769_s_at	2.25496	0.00352828	1.08329	0.0163205	-1.17166	0.0265637	2.90654	0.000733829			-2.58448	0.000829563	VIT_12s0055g00810	Cationic peroxidase	Metabolism.Primary metabolism.Amino acid metabolism.
VVTU7793_at	1.91448	0.000680084	1.63041	0.00144319			1.58691	0.00380455	1.33523	0.0371841			VIT_12s0059g02420	Peroxidase ATP11A (gb|X98802).	Metabolism.Primary metabolism.Amino acid metabolism.
VVTU35075_s_at	1.32388	0.052562	-1.24215	0.0528527	-2.56603	0.00471295					-1.76763	0.00203742	VIT_18s0072g00160	Peroxidase 12	Metabolism.Primary metabolism.Amino acid metabolism.
VVTU11608_at			2.18857	0.00303463	2.99475	0.000123661	-1.31245	0.00233881	1.29167	0.0251336	2.60411	0.000145799	VIT_14s0066g01850	Peroxidase	Metabolism.Primary metabolism.Amino acid metabolism.
VVTU4115_s_at	-4.44979	0.0446558			4.74044	0.0230357	-2.29989	0.0300154			2.26684	0.0288428	VIT_05s0020g00600	1-cys peroxiredoxin	Metabolism.Primary metabolism.Amino acid metabolism.
VVTU17961_s_at					1.82435	4.24782e-05	-1.22674	0.000584918			1.71968	0.00015803	VIT_08s0007g02490	2-cys peroxiredoxin BAS1, chloroplast precursor	Metabolism.Primary metabolism.Amino acid metabolism.
VVTU9166_at					1.37635	5.13094e-05					1.22686	0.000343012	VIT_08s0007g02490	2-cys peroxiredoxin BAS1, chloroplast precursor	Metabolism.Primary metabolism.Amino acid metabolism.
VVTU13256_at	-1.6554	0.00373462	1.92369	0.00056593	3.57909	5.29147e-05	-1.77336	0.00235838	1.78985	0.0169623	3.5632	8.20545e-05	VIT_09s0002g03460	Taurine dioxygenase	Metabolism.Primary metabolism.Amino acid metabolism.
VVTU35174_at	-1.4855	0.00342212			1.05537	0.0486546	-1.67698	0.00744787			1.8282	0.000554336	VIT_17s0000g01290	RGP1 (reversibly glycosylated polypeptide 1)	Metabolism.Primary metabolism.Carbohydrate metabolism.
VVTU2849_at	-1.20452	0.0178357	-2.27389	0.0416282			-1.02526	0.0389079					VVTU2849_at	Beta-1,4-xylosidase	Metabolism.Primary metabolism.Carbohydrate metabolism.
VVTU3143_at			1.41176	0.00163125	1.2338	0.00454516			1.19321	0.0529811	1.52033	0.00101823	VIT_18s0001g05180	Beta-D-xylosidase	Metabolism.Primary metabolism.Carbohydrate metabolism.
VVTU12927_at	-1.68753	0.00782148			1.0784	0.0374657	-1.83926	0.0112837			2.26839	0.00272885	VIT_14s0083g01100	Alpha-1,4-glucan-protein synthase 1	Metabolism.Primary metabolism.Carbohydrate metabolism.
VVTU27519_at					1.601	0.00143766					1.17507	0.00786102	VIT_08s0040g02350	Xylan synthase	Metabolism.Primary metabolism.Carbohydrate metabolism.
VVTU2442_x_at			1.53572	0.000787647	2.08502	5.11793e-05	-1.38869	0.003225			2.06584	0.000430941	VIT_03s0017g00680	UDP-d-apiose/udp-d-xylose synthase 1 AXS1	Metabolism.Primary metabolism.Carbohydrate metabolism.
VVTU4210_at			-1.51906	0.0689551	-2.68385	0.00210186	1.55641	0.0122104			-2.02406	0.00566297	VIT_14s0068g01760	Alcohol dehydrogenase	Metabolism.Primary metabolism.Carbohydrate metabolism.
VVTU1333_s_at			1.06034	0.00199939	1.28223	0.000220688					1.17138	0.00055125	VIT_07s0005g04600	Alcohol dehydrogenase class III	Metabolism.Primary metabolism.Carbohydrate metabolism.
VVTU4189_at			1.59545	0.0322747	2.09915	0.00462136	-1.08839	0.0376987			2.36108	0.00566297	VIT_07s0005g04130	Acid phosphatase class B	Metabolism.Primary metabolism.Carbohydrate metabolism.
VVTU22818_at					1.10057	0.000329273					1.32522	0.00121729	VIT_13s0067g01800	Histidine acid phosphatase	Metabolism.Primary metabolism.Carbohydrate metabolism.
VVTU14610_s_at	1.05657	0.00434135			-1.57081	0.000222656	1.03503	0.00695119			-1.02742	0.0149636	VIT_16s0013g01930	Acid phosphatase	Metabolism.Primary metabolism.Carbohydrate metabolism.
VVTU2038_s_at					1.02868	0.0035395					1.03054	0.00117488	VIT_02s0154g00050	Glycosyl hydrolase family 5	Metabolism.Primary metabolism.Carbohydrate metabolism.
VVTU10021_at			1.34015	0.000713424	1.73303	0.000228494			1.0159	0.0571641	1.63413	0.00177445	VIT_17s0000g08200	Phosphoglycerate/bisphosphoglycerate mutase	Metabolism.Primary metabolism.Carbohydrate metabolism.
VVTU6265_at			1.73152	0.00885606	1.76479	0.000470016					1.04392	0.0998417	VIT_14s0068g01230	fructose-2,6-bisphosphatase	Metabolism.Primary metabolism.Carbohydrate metabolism.
VVTU6173_at	-1.66936	0.000320757	1.44639	0.000787647	3.11575	1.09971e-05	-1.8796	0.000828693	1.18338	0.031165	3.06297	0.000109871	VIT_05s0094g00930	Phosphoglucomutase/phosphomannomutase C terminal	Metabolism.Primary metabolism.Carbohydrate metabolism.
VVTU20745_at					1.38792	2.49202e-05					1.45759	0.00145506	VIT_05s0094g00930	Phosphoglucomutase/phosphomannomutase C terminal	Metabolism.Primary metabolism.Carbohydrate metabolism.
VVTU8076_at	1.03214	0.00195903			-1.55988	0.00188945	1.07831	0.00178974					VIT_17s0000g04540	Enolase	Metabolism.Primary metabolism.Carbohydrate metabolism.
VVTU5199_at					1.03507	0.000193483					1.06303	0.00109203	VIT_06s0004g05900	Phosphopyruvate hydratase.	Metabolism.Primary metabolism.Carbohydrate metabolism.
VVTU18575_s_at	1.38284	0.00633718			-1.28325	0.00524955	1.04313	0.0324205			-1.01759	0.0429481	VIT_16s0022g01770	Phosphopyruvate hydratase.	Metabolism.Primary metabolism.Carbohydrate metabolism.
VVTU18624_s_at	1.50593	0.00457027			-1.47301	0.00298748	1.07953	0.0413225			-1.26334	0.0371974	VIT_16s0022g01770	Phosphopyruvate hydratase.	Metabolism.Primary metabolism.Carbohydrate metabolism.
VVTU18979_s_at	1.59747	0.00365768			-1.40744	0.00348766	1.19215	0.0331279			-1.24292	0.0431599	VIT_16s0022g01770	Phosphopyruvate hydratase.	Metabolism.Primary metabolism.Carbohydrate metabolism.
VVTU18544_s_at	1.60562	0.00342375			-1.45656	0.00293141	1.22017	0.0281859			-1.29361	0.0333945	VIT_16s0022g01770	Phosphopyruvate hydratase.	Metabolism.Primary metabolism.Carbohydrate metabolism.
VVTU13267_at	1.19193	0.00305338			-1.35476	0.000990366					-1.16296	0.00429007	VIT_16s0022g01770	Phosphopyruvate hydratase.	Metabolism.Primary metabolism.Carbohydrate metabolism.
VVTU9498_at	-2.46424	0.000474633			2.73704	4.55629e-05	-2.75718	0.000358508			2.74545	0.000218908	VIT_02s0025g00180	Bisphosphoglycerate mutase	Metabolism.Primary metabolism.Carbohydrate metabolism.
VVTU7352_s_at	-2.30526	0.00565972	-1.32426	0.041571			-1.96741	0.00475267			2.09357	0.00088033	VIT_15s0046g01430	Aldose 1-epimerase	Metabolism.Primary metabolism.Carbohydrate metabolism.
VVTU6196_at			-2.34177	0.0143707	-2.34062	0.00751603					-1.32403	0.0165158	VIT_18s0001g05060	2,3-bisphosphoglycerate-dependent phosphoglycerate mutase	Metabolism.Primary metabolism.Carbohydrate metabolism.
VVTU11710_at			1.00733	0.00194532	1.41881	0.000314936	-1.02269	0.012031			1.36563	0.00242004	VIT_18s0001g14230	Hexokinase	Metabolism.Primary metabolism.Carbohydrate metabolism.
VVTU17859_s_at			1.59831	0.00167074	2.36168	0.000143171	-1.40754	0.00211901			2.2571	0.00284361	VIT_14s0068g00680	Glyceraldehyde-3-phosphate dehydrogenase A, chloroplast precursor	Metabolism.Primary metabolism.Carbohydrate metabolism.
VVTU21121_s_at			1.11427	0.0241359	1.97161	0.00113411	-1.38554	0.00524799			2.10541	0.0115803	VIT_14s0068g00680	Glyceraldehyde-3-phosphate dehydrogenase A, chloroplast precursor	Metabolism.Primary metabolism.Carbohydrate metabolism.
VVTU11859_s_at			1.30963	0.00234017	1.93621	0.000165912	-1.07748	0.00224907			1.91201	0.003413	VIT_14s0068g00680	Glyceraldehyde-3-phosphate dehydrogenase A, chloroplast precursor	Metabolism.Primary metabolism.Carbohydrate metabolism.
VVTU33738_s_at			1.35212	0.00238551	1.64213	0.000482464					1.61252	0.00764638	VIT_14s0068g00680	Glyceraldehyde-3-phosphate dehydrogenase A, chloroplast precursor	Metabolism.Primary metabolism.Carbohydrate metabolism.
VVTU3523_s_at	-1.64334	0.00224368			2.42732	0.000106858	-1.95318	0.000799521			2.39882	0.00286797	VIT_08s0007g01570	fructose 1,6-bisphosphatase	Metabolism.Primary metabolism.Carbohydrate metabolism.
VVTU13826_s_at					-1.53299	4.23733e-05					-1.03401	0.00115757	VIT_01s0146g00310	Pyruvate dehydrogenase E1 component subunit beta	Metabolism.Primary metabolism.Carbohydrate metabolism.
VVTU3838_at	1.47171	0.000464386			-1.76772	5.86944e-05	1.4164	0.000168132			-1.52808	7.35581e-05	VIT_09s0018g01940	Pyruvate dehydrogenase E1 component alpha subunit	Metabolism.Primary metabolism.Carbohydrate metabolism.
VVTU21612_at	-1.02239	0.0502251			1.49508	0.00267891					1.30845	0.00387118	GSVIVT01030933001	UDP-glucosyl transferase 73C7	Metabolism.Primary metabolism.Carbohydrate metabolism.
VVTU550_at					1.3813	0.0270674	-1.69571	0.0117607			2.54036	0.000813837	VIT_05s0020g01310	SRG1 (senescence-related gene 1)	Metabolism.Primary metabolism.Carbohydrate metabolism.
VVTU2472_at	1.5043	0.00203864			-1.82475	0.000939027	1.83809	0.0079848			-2.01439	0.00431522	VIT_08s0007g08840	Glycosyl transferaseHGA1	Metabolism.Primary metabolism.Carbohydrate metabolism.
VVTU7355_at	1.12775	0.00176829					1.02725	0.00241823					VIT_07s0141g00580	Glycosyl transferase family 8 protein	Metabolism.Primary metabolism.Carbohydrate metabolism.
VVTU21549_at	-2.20296	0.000608984	1.00063	0.0085824	3.20358	7.83179e-06	-2.17218	0.00107512			2.74889	0.000378232	VIT_13s0019g03060	Glucosyltransferase-2	Metabolism.Primary metabolism.Carbohydrate metabolism.
VVTU22526_at	-1.50552	0.0032757			2.11075	0.00018239	-1.32395	0.0604855			2.27648	0.00217938	VIT_16s0050g01610	UDP-glycosyltransferase 88A4	Metabolism.Primary metabolism.Carbohydrate metabolism.
VVTU2766_at	-3.30048	0.00422337			3.97758	0.000341273	-3.24374	0.00189098			4.25405	0.000211323	VIT_00s0371g00100	Mannitol dehydrogenase	Metabolism.Primary metabolism.Carbohydrate metabolism.
VVTU7624_at					1.23785	0.000267007					1.2453	0.000375218	VIT_11s0037g00930	GDP-L-fucose synthase.	Metabolism.Primary metabolism.Carbohydrate metabolism.
VVTU9215_at			1.01483	0.00925198	1.16052	0.00165405					1.11433	0.00187262	VIT_05s0029g00680	Beta-D-galactosidase	Metabolism.Primary metabolism.Carbohydrate metabolism.
VVTU1790_at					1.51434	0.00245077	-1.78036	0.00142065			2.13695	0.00283705	VIT_06s0004g03020	Beta-galactosidase	Metabolism.Primary metabolism.Carbohydrate metabolism.
VVTU7874_at	-1.97754	0.00291514	1.31758	0.023806	3.29511	7.0911e-05	-1.9394	0.000531591	1.39605	0.0680064	3.33546	0.000436517	VIT_07s0031g02480	Beta-galactosidase	Metabolism.Primary metabolism.Carbohydrate metabolism.
VVTU4619_at	-1.76047	0.000165648	1.03125	0.00443322	2.79172	2.92315e-05	-1.70628	0.000628461	1.41228	0.0539758	3.11856	0.000524355	VIT_07s0031g02480	Beta-galactosidase	Metabolism.Primary metabolism.Carbohydrate metabolism.
VVTU19060_s_at	-1.28636	0.0258068	2.73892	0.00588103	4.02528	0.0007548	-1.57186	0.00239062			3.50446	0.00688326	VIT_18s0001g13230	Beta-galactosidase BG1 [Vitis vinifera]	Metabolism.Primary metabolism.Carbohydrate metabolism.
VVTU6829_at			2.09651	0.0105683	2.6115	0.00259609					2.3137	0.0429436	VIT_18s0001g13230	Beta-galactosidase BG1 [Vitis vinifera]	Metabolism.Primary metabolism.Carbohydrate metabolism.
VVTU6686_at	-1.208	0.0040471			1.97468	0.0011708					1.14439	0.00119615	VIT_02s0025g04210	UDP-glucose 4-epimerase	Metabolism.Primary metabolism.Carbohydrate metabolism.
VVTU14132_at					1.3091	0.000113237					1.17138	0.0239609	VIT_09s0002g02290	Beta-galactosidase	Metabolism.Primary metabolism.Carbohydrate metabolism.
VVTU12742_s_at					1.04272	0.000251771					1.19275	0.000864812	VIT_09s0002g02290	Beta-galactosidase	Metabolism.Primary metabolism.Carbohydrate metabolism.
VVTU17096_s_at	-1.68802	0.00906108			2.29989	0.000437428	-1.44167	0.00402635			1.66785	0.00200445	VIT_00s0878g00020	Stachyose synthase precursor	Metabolism.Primary metabolism.Carbohydrate metabolism.
VVTU3450_at	1.99841	0.0572074	1.98896	0.0383361			2.53024	0.0285132			-1.48594	0.0737321	VIT_05s0020g00330	Galactinol synthase	Metabolism.Primary metabolism.Carbohydrate metabolism.
VVTU12337_at					2.80805	0.0874632	-2.25608	0.0461521			2.34383	0.0360843	VIT_10s0071g01120	Alpha-galactosidase	Metabolism.Primary metabolism.Carbohydrate metabolism.
VVTU4491_at			1.38086	0.00994675	1.28049	0.0139248					1.0532	0.0675251	VIT_00s2527g00010	Beta-fructosidase (BFRUCT3)	Metabolism.Primary metabolism.Carbohydrate metabolism.
VVTU13187_at	-1.4539	0.00103932	1.50948	0.0257087	2.96338	0.000588242	-1.53321	0.0145506	1.88277	0.0791345	3.41598	0.000609196	VIT_16s0022g00670	Vacuolar invertase 1, GIN1	Metabolism.Primary metabolism.Carbohydrate metabolism.
VVTU40369_x_at	-3.07391	0.00319812			3.26754	0.000559879	-2.13882	0.00111168			2.18376	0.0419042	VIT_01s0127g00470	Galactinol synthase	Metabolism.Primary metabolism.Carbohydrate metabolism.
VVTU496_at					1.49554	0.000268928					1.06406	0.00352325	VIT_00s0220g00160	Inositol polyphosphate 5-phosphatase, type II	Metabolism.Primary metabolism.Carbohydrate metabolism.
VVTU30360_s_at	-1.07633	0.00401276	1.07446	0.0112965	2.15079	0.000212068	-2.12955	0.00659468			2.67113	0.00150967	VIT_07s0031g00920	Inositol-3-phosphate synthase	Metabolism.Primary metabolism.Carbohydrate metabolism.
VVTU35836_s_at	-1.24537	0.00118075	1.31186	0.00643382	2.55723	0.000164384	-2.51976	0.00567105			3.04183	0.0016844	VIT_07s0031g00920	Inositol-3-phosphate synthase	Metabolism.Primary metabolism.Carbohydrate metabolism.
VVTU2993_s_at	-1.07581	0.00170482	1.28368	0.00645671	2.35949	0.000171932	-2.37747	0.00400469			2.75744	0.00125938	VIT_07s0031g00920	Inositol-3-phosphate synthase	Metabolism.Primary metabolism.Carbohydrate metabolism.
VVTU21432_at					1.5382	0.000149131	-1.29129	0.0195065			1.98279	0.0114568	VIT_07s0031g00920	Inositol-3-phosphate synthase	Metabolism.Primary metabolism.Carbohydrate metabolism.
VVTU25890_at					1.1373	0.00230335					1.0977	0.00127699	VIT_01s0011g04790	1-phosphatidylinositol-3-phosphate 5-kinase	Metabolism.Primary metabolism.Carbohydrate metabolism.
VVTU15150_at	1.4921	0.002285	1.72767	0.00394144			1.16909	0.00602642					VIT_12s0057g01030	Glucose-6-phosphate 1-dehydrogenase 2, chloroplast precursor	Metabolism.Primary metabolism.Carbohydrate metabolism.
VVTU38137_at					1.50348	0.00124764	-1.02123	0.00338673			1.84929	0.00015522	VIT_12s0057g00940	Glucose-6-phosphate 1-dehydrogenase 2, chloroplast precursor	Metabolism.Primary metabolism.Carbohydrate metabolism.
VVTU13334_s_at	-1.33738	0.00342375			1.52963	0.000737004	-1.44555	0.00954227			1.83147	0.00232729	VIT_08s0032g00890	Alpha-L-arabinosidase	Metabolism.Primary metabolism.Carbohydrate metabolism.
VVTU9888_at					1.73734	8.01305e-05	-1.04251	0.00174829			1.40096	7.84823e-05	VIT_05s0049g01130	Aldo/keto reductase	Metabolism.Primary metabolism.Carbohydrate metabolism.
VVTU11927_at			-2.19419	0.0679275	-2.73488	0.00729713					-3.23731	0.0164348	VIT_05s0062g00980	Aldo/keto reductase AKR	Metabolism.Primary metabolism.Carbohydrate metabolism.
VVTU4697_at	-1.73373	0.00551445			2.3862	0.00190054	-1.55805	0.0125133			2.9611	0.00955424	VIT_08s0007g01040	Aldo-keto reductase	Metabolism.Primary metabolism.Carbohydrate metabolism.
VVTU18641_s_at	-1.76009	0.006687			2.70575	0.000507629	-2.03793	0.000808884			2.50365	0.000701683	VIT_08s0007g01040	Aldo-keto reductase	Metabolism.Primary metabolism.Carbohydrate metabolism.
VVTU14386_at					1.44214	0.00047212	-1.2432	0.00038252			1.57663	0.000294309	VIT_16s0098g01180	Aldo/keto reductase	Metabolism.Primary metabolism.Carbohydrate metabolism.
VVTU8153_at			-1.52096	0.0203288	-2.38652	0.00117026	1.23299	0.0139578			-1.59118	0.00964968	VIT_17s0000g04750	UDP-glycosyltransferase 89B2	Metabolism.Primary metabolism.Carbohydrate metabolism.
VVTU25337_at					1.28495	0.00324032	-1.15701	0.00578114			1.61398	0.00166719	VIT_02s0025g01240	UDP-glucuronosyl/UDP-glucosyltransferase	Metabolism.Primary metabolism.Carbohydrate metabolism.
VVTU12208_at	-1.11356	0.00271615			1.67269	4.08744e-05	-1.15241	0.000205677			1.57723	0.000128709	VIT_01s0011g02740	Phosphoenolpyruvate carboxylase	Metabolism.Primary metabolism.Carbohydrate metabolism.
VVTU19092_at	-1.24901	0.00575853			1.35994	0.00250124					1.39497	0.0130075	VIT_12s0028g02180	Phosphoenolpyruvate carboxylase.	Metabolism.Primary metabolism.Carbohydrate metabolism.
VVTU18616_at			1.2568	0.00357966	1.10958	0.0219584			1.10657	0.0182785			VIT_07s0005g00390	Beta Glucosidase 11	Metabolism.Primary metabolism.Carbohydrate metabolism.
VVTU30181_s_at					1.21018	6.71077e-05					1.06306	0.000819498	VIT_08s0007g08120	Exostosin	Metabolism.Primary metabolism.Carbohydrate metabolism.
VVTU35031_at					1.52685	0.000287723	-1.0773	0.00368507			1.49311	0.00115484	VIT_11s0016g03370	Exostosin-like	Metabolism.Primary metabolism.Carbohydrate metabolism.
VVTU35170_at					1.52795	0.000198528					1.52756	0.000322981	VIT_11s0016g03380	Exostosin-like	Metabolism.Primary metabolism.Carbohydrate metabolism.
VVTU14398_at			1.37875	0.00737935	1.8297	0.000836706			1.05551	0.0671706	1.51661	0.00315127	VIT_08s0056g01520	Acetylglucosaminyltransferase	Metabolism.Primary metabolism.Carbohydrate metabolism.
VVTU16230_at			1.2706	0.0089299	1.58937	0.000574203			1.15371	0.0586892	1.6908	0.00516118	VIT_08s0056g01520	Acetylglucosaminyltransferase	Metabolism.Primary metabolism.Carbohydrate metabolism.
VVTU4927_at			1.20823	0.00254194	1.5036	0.00031256					1.09142	0.00191116	VIT_08s0056g01520	Acetylglucosaminyltransferase	Metabolism.Primary metabolism.Carbohydrate metabolism.
VVTU5844_at					-1.3357	0.00245571					-1.18343	0.00137403	VIT_19s0014g02650	Glycosyl transferase family 14 protein	Metabolism.Primary metabolism.Carbohydrate metabolism.
VVTU2341_at	1.27223	0.0479714			-1.40084	0.0142769					-1.3167	0.09455	VIT_14s0006g01790	Beta-mannosidase	Metabolism.Primary metabolism.Carbohydrate metabolism.
VVTU9087_at	-3.4562	0.000156836			3.84635	1.76914e-05	-3.61923	0.000313885			4.17051	4.09734e-05	VIT_19s0014g03240	Beta-mannosidase 4	Metabolism.Primary metabolism.Carbohydrate metabolism.
VVTU21051_at					1.46972	0.00767408	-1.25675	0.007713			1.29687	0.00574327	VIT_19s0014g03250	Beta-mannosidase 4	Metabolism.Primary metabolism.Carbohydrate metabolism.
VVTU38141_s_at	2.27947	0.0116114	-1.56049	0.0600988	-3.83996	0.000108289	2.26585	0.000303453			-3.14729	0.000876614	VIT_14s0128g00520	Alpha-L-fucosidase 2 precursor	Metabolism.Primary metabolism.Carbohydrate metabolism.
VVTU6898_at	3.09727	0.00840236			-4.51148	0.000248588	2.79502	0.000570956			-3.58608	0.00122561	VIT_18s0001g02770	Alpha-L-fucosidase 2 precursor	Metabolism.Primary metabolism.Carbohydrate metabolism.
VVTU67_at					-1.01922	0.00171818					-1.05843	0.00571823	VIT_00s0250g00030	Glycosyltransferase family protein 1	Metabolism.Primary metabolism.Carbohydrate metabolism.
VVTU13112_at			1.17339	0.0108778	1.94013	0.000210651					1.44334	0.0018573	VIT_13s0019g00240	Glycosyltransferase family 14 Beta-1-3-galactosyl-O-glycosyl-glycoprotein	Metabolism.Primary metabolism.Carbohydrate metabolism.
VVTU2298_at	-1.45616	0.00125272	1.62323	0.0157656	3.07939	0.000556957	-1.49686	0.00025922			3.49053	0.00459299	VVTU2298_at	Endo-1,3;1,4-beta-D-glucanase precursor	Metabolism.Primary metabolism.Carbohydrate metabolism.
VVTU11942_s_at					1.33688	0.00882427					1.2623	0.00759743	VIT_07s0104g00420	Endo-1,3;1,4-beta-D-glucanase precursor	Metabolism.Primary metabolism.Carbohydrate metabolism.
VVTU19116_s_at	-1.63965	0.00178186	1.98109	0.000787647	3.62074	4.28055e-05	-2.31548	0.000204622	1.214	0.0237096	3.52947	4.94095e-05	VIT_07s0104g00410	Endo-1,3;1,4-beta-D-glucanase precursor	Metabolism.Primary metabolism.Carbohydrate metabolism.
VVTU7272_at	-1.15883	0.014749			1.53935	0.000243172	-1.38191	0.00329402			1.73477	0.000853295	VIT_12s0028g00050	Beta-1,3 glucanase	Metabolism.Primary metabolism.Carbohydrate metabolism.
VVTU7438_at	1.71705	0.0817935	-2.68968	0.00290449	-4.40674	0.000414118	2.00284	0.0201621			-3.80105	0.00573	VIT_08s0007g06060	Beta 1-3 glucanase	Metabolism.Primary metabolism.Carbohydrate metabolism.
VVTU6048_at	-1.03552	0.000629598					-1.30096	0.0144067			1.68161	0.00426175	VIT_00s0304g00080	Trehalose-6-phosphate phosphatase	Metabolism.Primary metabolism.Carbohydrate metabolism.
VVTU38493_at			1.33821	0.00126144	1.98711	0.000210651					1.2413	0.00127815	VIT_06s0004g01270	Callose synthase catalytic subunit	Metabolism.Primary metabolism.Carbohydrate metabolism.
VVTU1399_at	-1.03636	0.0139543	1.25469	0.0167113	2.29105	0.000115287	-1.23004	0.0054251			2.20177	0.000896559	VIT_11s0016g02960	Glucan endo-1,3-beta-glucosidase 4 precursor	Metabolism.Primary metabolism.Carbohydrate metabolism.
VVTU26039_at					1.11922	0.000244836					1.18929	0.00140362	VIT_06s0004g00720	Glucan endo-1,3-beta-glucosidase 4 precursor	Metabolism.Primary metabolism.Carbohydrate metabolism.
VVTU9618_at	-1.13915	0.0128224	1.08926	0.0427379	2.2284	0.00159616	-1.24449	0.0358322			1.69512	0.0216147	VIT_00s0780g00020	Glucan endo-1,3-beta-glucosidase 5 precursor	Metabolism.Primary metabolism.Carbohydrate metabolism.
VVTU4748_s_at	1.61528	0.00732542	1.00585	0.016523			1.11963	0.00537647					VIT_00s0220g00070	Latex cyanogenic beta glucosidase	Metabolism.Primary metabolism.Carbohydrate metabolism.
VVTU38305_s_at	1.44163	0.0102037					1.21948	0.00250748					VIT_00s0220g00070	Latex cyanogenic beta glucosidase	Metabolism.Primary metabolism.Carbohydrate metabolism.
VVTU5253_at	-1.64054	0.00950393	1.1276	0.0012716	2.76813	0.000309776	-1.66495	0.00624244	1.52628	0.0131403	3.19124	0.000204713	VIT_06s0080g00420	Glucan endo-1,3-beta-glucosidase 7 precursor	Metabolism.Primary metabolism.Carbohydrate metabolism.
VVTU2098_at	-1.29522	0.00504682	1.07614	0.0102891	2.37136	1.97652e-05	-1.7005	0.0235003			2.69218	0.00198586	VIT_18s0122g00980	Glucan endo-1,3-beta-glucosidase 7 precursor	Metabolism.Primary metabolism.Carbohydrate metabolism.
VVTU15371_s_at			1.19758	0.00194768	1.45833	0.000294669					1.16837	0.00142202	VIT_12s0057g01480	Glucose-1-phosphate adenylyltransferase small subunit, chloroplast	Metabolism.Primary metabolism.Carbohydrate metabolism.
VVTU5258_at					-1.64285	0.000245648					-1.14487	0.0237921	VIT_01s0026g00280	Trehalose 6-phosphate synthase	Metabolism.Primary metabolism.Carbohydrate metabolism.
VVTU39799_at					1.69307	0.000219208					1.41475	0.00025062	VIT_19s0014g00300	Alpha,alpha-trehalose-phosphate synthase	Metabolism.Primary metabolism.Carbohydrate metabolism.
VVTU39514_s_at					1.19566	0.000307227	-1.02279	0.0159882			1.29094	0.00128388	VIT_11s0065g00150	Glycogen synthase	Metabolism.Primary metabolism.Carbohydrate metabolism.
VVTU11416_at					1.23223	0.00054398	-1.03071	0.000339664			1.09818	0.000940046	VIT_14s0108g00940	Glycogen synthase	Metabolism.Primary metabolism.Carbohydrate metabolism.
VVTU30535_at					1.91701	0.000102544					1.40669	0.000531449	VIT_06s0004g01200	Beta-1,3-glucan synthase	Metabolism.Primary metabolism.Carbohydrate metabolism.
VVTU9302_at	1.11053	0.00577663			-1.64862	0.00136391	1.06983	0.00137658			-1.17831	0.000554336	VIT_02s0025g02170	Trehalase precursor	Metabolism.Primary metabolism.Carbohydrate metabolism.
VVTU27971_at					1.59542	5.12247e-05					1.2182	0.0025985	VIT_10s0003g02880	Starch synthase protein	Metabolism.Primary metabolism.Carbohydrate metabolism.
VVTU13947_s_at			1.04785	0.00714547	1.81964	0.000324653					1.18493	0.00151403	VIT_11s0078g00310	Isoamylase-type starch-debranching enzyme 1	Metabolism.Primary metabolism.Carbohydrate metabolism.
VVTU9510_at					1.83537	0.000197455	-1.15802	0.00168689			1.31929	0.00100837	VIT_11s0078g00310	Isoamylase-type starch-debranching enzyme 1	Metabolism.Primary metabolism.Carbohydrate metabolism.
VVTU9364_at			-4.51262	0.0119063	-5.29679	0.00193893					-3.1398	0.0247647	VIT_00s0270g00120	Alpha-amylase/subtilisin inhibitor	Metabolism.Primary metabolism.Carbohydrate metabolism.
VVTU11051_at					1.45148	0.000256418					1.25156	0.0191894	VIT_06s0004g06020	Alpha-glucan phosphorylase, H isozyme	Metabolism.Primary metabolism.Carbohydrate metabolism.
VVTU37657_at			2.0833	0.00287455	2.69686	0.000246468	-1.44654	0.0157272			2.56619	0.0011375	VIT_14s0108g01560	Alpha-1,4 glucan phosphorylase, L isozyme, chloroplast precursor	Metabolism.Primary metabolism.Carbohydrate metabolism.
VVTU22386_at			1.36613	0.00381569	1.61166	0.00012086					1.3498	0.00160442	VIT_05s0029g01140	Sucrose-phosphate synthase	Metabolism.Primary metabolism.Carbohydrate metabolism.
VVTU3395_x_at	1.3837	0.00392196	1.15514	0.00526458			1.25749	0.00174829					VIT_11s0118g00200	Sucrose-phosphate synthase	Metabolism.Primary metabolism.Carbohydrate metabolism.
VVTU7220_x_at	1.42546	0.00244982					1.55816	4.0791e-05			-1.3214	0.000200223	VIT_11s0118g00200	Sucrose-phosphate synthase	Metabolism.Primary metabolism.Carbohydrate metabolism.
VVTU13795_at	-1.44961	0.000353522	1.22343	0.00233639	2.67304	1.27639e-05	-1.30475	0.00566692			2.08188	0.000529074	VIT_05s0020g02310	Pyruvate,orthophosphate dikinase	Metabolism.Primary metabolism.Carbohydrate metabolism.
VVTU33063_x_at	-2.23816	0.000146449			2.67315	1.84811e-05	-2.0865	4.0791e-05			2.59398	8.6984e-06	VVTU33063_x_at	fructose-bisphosphate aldolase, chloroplast precursor	Metabolism.Primary metabolism.Carbohydrate metabolism.
VVTU33175_s_at	-1.49031	0.00456206	2.09027	0.00382231	3.58058	0.000116129	-2.12459	0.00637085			3.06471	0.00370162	VIT_03s0038g00670	fructose-bisphosphate aldolase, chloroplast precursor	Metabolism.Primary metabolism.Carbohydrate metabolism.
VVTU33404_s_at	-1.88479	0.0017229	2.03724	0.00457458	3.92203	9.17032e-05	-2.78076	0.00204732			3.65991	0.0016009	VIT_03s0038g00670	fructose-bisphosphate aldolase, chloroplast precursor	Metabolism.Primary metabolism.Carbohydrate metabolism.
VVTU16699_s_at	-1.56203	0.00177519	1.50532	0.00911428	3.06736	0.000178939	-2.13433	0.00332234			2.68876	0.0049889	VIT_03s0038g00670	fructose-bisphosphate aldolase, chloroplast precursor	Metabolism.Primary metabolism.Carbohydrate metabolism.
VVTU36139_s_at	-1.45519	0.00195051	1.70157	0.00905146	3.15676	0.00023499	-2.04205	0.00344999			2.88355	0.00764638	VIT_03s0038g00670	fructose-bisphosphate aldolase, chloroplast precursor	Metabolism.Primary metabolism.Carbohydrate metabolism.
VVTU3920_s_at	-1.4545	0.00167386	1.65747	0.00326785	3.11197	8.74568e-05	-2.02685	0.004425			2.78293	0.00307226	VIT_03s0038g00670	fructose-bisphosphate aldolase, chloroplast precursor	Metabolism.Primary metabolism.Carbohydrate metabolism.
VVTU1150_s_at	-1.53499	0.00277515	1.25184	0.0023502	2.78683	9.69353e-05	-1.14613	0.0156668			2.34558	0.0166759	VIT_04s0023g03010	fructose-bisphosphate aldolase, chloroplast precursor	Metabolism.Primary metabolism.Carbohydrate metabolism.
VVTU14038_s_at	-1.14713	0.00382746	1.11367	0.0033631	2.26079	0.000202451	-1.05157	0.0178524			1.78246	0.0299883	VIT_04s0023g03010	fructose-bisphosphate aldolase, chloroplast precursor	Metabolism.Primary metabolism.Carbohydrate metabolism.
VVTU34460_at	-1.13823	0.00016023			1.92321	1.09971e-05	-1.28877	0.000185144			1.96656	1.72175e-05	VIT_03s0038g00370	fructose-1,6-bisphosphatase, chloroplast precursor	Metabolism.Primary metabolism.Carbohydrate metabolism.
VVTU1418_at					1.48115	4.51185e-05					1.44352	0.000435413	VIT_03s0038g00370	fructose-1,6-bisphosphatase, chloroplast precursor	Metabolism.Primary metabolism.Carbohydrate metabolism.
VVTU34636_s_at					1.24667	0.00122144					1.23293	0.00211062	VIT_11s0016g00900	Aldehyde dehydrogenase 7 member A1	Metabolism.Primary metabolism.Carbohydrate metabolism.
VVTU9750_s_at					1.26551	0.00141123					1.35503	0.00299617	VIT_11s0016g00900	Aldehyde dehydrogenase 7 member A1	Metabolism.Primary metabolism.Carbohydrate metabolism.
VVTU1027_s_at	-2.11102	0.00263663			2.72243	0.000264217	-2.33121	0.00090444			2.59101	0.000859542	VIT_17s0000g08070	Aldehyde dehydrogenase 1 precursor	Metabolism.Primary metabolism.Carbohydrate metabolism.
VVTU3597_at	1.40053	0.0649939			-1.59565	0.00159616	1.34889	0.043813			-1.54701	0.0239256	VIT_09s0002g02940	Myo-inositol oxygenase 1	Metabolism.Primary metabolism.Carbohydrate metabolism.
VVTU21727_s_at	1.54805	0.0791755			-1.43218	0.0144238					-1.5812	0.0873448	VIT_09s0002g02940	Myo-inositol oxygenase 1	Metabolism.Primary metabolism.Carbohydrate metabolism.
VVTU18630_at			1.17096	0.00134347	1.45244	0.000102544					1.35221	0.0019674	VIT_11s0016g03210	NADP-dependent malic enzyme	Metabolism.Primary metabolism.Carbohydrate metabolism.
VVTU35950_at	1.97556	0.000835997			-2.25892	0.00055438	2.02831	0.000535448			-1.75777	0.000158314	VIT_04s0008g00180	NADP-dependent malic enzyme	Metabolism.Primary metabolism.Carbohydrate metabolism.
VVTU31919_s_at					1.35047	0.001722					1.04022	0.00606812	VIT_09s0002g03620	NADP-dependent malic enzyme	Metabolism.Primary metabolism.Carbohydrate metabolism.
VVTU1506_at	-2.04217	0.00505879			1.66656	0.00080864	-1.72457	0.0130539			2.13227	0.0153429	VIT_04s0023g03040	Lactoylglutathione lyase	Metabolism.Primary metabolism.Carbohydrate metabolism.
VVTU16968_x_at	-1.47892	0.00025283			1.96423	2.69374e-05	-1.09808	0.000831009			1.61691	7.78682e-05	VIT_09s0002g06430	Lactoylglutathione lyase	Metabolism.Primary metabolism.Carbohydrate metabolism.
VVTU35520_s_at			2.84899	0.0119135	1.76678	0.0939295					3.0087	0.0197112	VIT_12s0035g00880	Lactoylglutathione lyase	Metabolism.Primary metabolism.Carbohydrate metabolism.
VVTU4829_s_at			2.95109	0.00497243	2.30065	0.024678					3.27623	0.00765206	VIT_12s0035g00880	Lactoylglutathione lyase	Metabolism.Primary metabolism.Carbohydrate metabolism.
VVTU6897_at			1.63377	0.00701851	2.13508	0.000838531					1.50633	0.00068644	VIT_11s0016g05010	Lactoylglutathione lyase	Metabolism.Primary metabolism.Carbohydrate metabolism.
VVTU5095_at	-1.39868	0.00108078	-3.36244	0.00675743	-1.96376	0.0394766	-1.16942	0.00252633			1.39343	0.000977456	VIT_02s0154g00350	L-lactate dehydrogenase A	Metabolism.Primary metabolism.Carbohydrate metabolism.
VVTU34637_s_at	-2.05803	0.00329589			1.36668	0.0451248	-1.33381	0.0738884			2.27988	0.00625386	VIT_15s0046g01190	Hydroquinone glucosyltransferase	Metabolism.Primary metabolism.Carbohydrate metabolism.
VVTU3735_at	-2.78335	0.00505326			3.30194	0.00107661	-2.90305	0.000814247			3.47474	0.000167997	VIT_05s0062g00630	UDP-glucose transferase (UGT75B2)	Metabolism.Primary metabolism.Carbohydrate metabolism.
VVTU22754_at	-1.05819	0.00939861			1.3198	0.00112497					1.1846	0.000571171	VIT_05s0062g00630	UDP-glucose transferase (UGT75B2)	Metabolism.Primary metabolism.Carbohydrate metabolism.
VVTU32073_x_at	-1.98895	3.37882e-05			2.26973	4.77228e-06	-1.46856	0.000507554			1.8539	6.72524e-05	VVTU32073_x_at	Chitinase Class I	Metabolism.Primary metabolism.Carbohydrate metabolism.
VVTU21248_at					-1.27675	0.00107716					-1.1846	0.000136864	VVTU21248_at	Chitinase class IV	Metabolism.Primary metabolism.Carbohydrate metabolism.
VVTU34558_at	1.62599	0.012115	-2.83938	0.0179993	-4.46537	0.000877581	1.3967	0.0451414			-1.66689	0.0119317	VIT_03s0038g03400	Endochitinase 1, basic	Metabolism.Primary metabolism.Carbohydrate metabolism.
VVTU38553_x_at	1.86718	0.00869356	-2.90198	0.00056593	-4.76916	4.54562e-05	1.77837	0.0859867			-3.14626	0.0528303	VIT_15s0046g01570	Acidic endochitinase (CHIB1)	Metabolism.Primary metabolism.Carbohydrate metabolism.
VVTU34604_s_at	3.45717	0.0462515			-3.6622	0.0257839	2.43154	0.0319198			-2.41184	0.0291982	VIT_05s0094g00330	Chitinase, class IV [Vitis vinifera]	Metabolism.Primary metabolism.Carbohydrate metabolism.
VVTU18830_s_at	3.56373	0.045901			-3.73039	0.0268001	2.46927	0.0289336			-2.51384	0.0232188	VIT_05s0094g00340	Chitinase class IV	Metabolism.Primary metabolism.Carbohydrate metabolism.
VVTU32334_x_at	-1.4032	0.00693365			1.8642	0.000870179	-1.05447	0.00208328			1.35348	0.000511519	VIT_00s1290g00010	Chitinase Class I	Metabolism.Primary metabolism.Carbohydrate metabolism.
VVTU12263_at	1.56691	0.000165648			-1.22387	0.000125522	1.88178	9.20981e-05			-1.11831	0.00193888	VIT_05s0094g00340	Chitinase class IV	Metabolism.Primary metabolism.Carbohydrate metabolism.
VVTU805_x_at	-8.06842	0.00923004			8.09743	0.00486401					5.37435	0.0921785	VIT_00s1290g00010	Chitinase Class I	Metabolism.Primary metabolism.Carbohydrate metabolism.
VVTU39540_x_at	-7.61914	0.0135155			7.84864	0.00696176					5.20956	0.0877243	VIT_00s1290g00010	Chitinase Class I	Metabolism.Primary metabolism.Carbohydrate metabolism.
VVTU5969_at			1.78799	0.0152805	2.14622	0.00321141					1.31063	0.0428752	VIT_05s0077g01250	Endochitinase A2 precursor	Metabolism.Primary metabolism.Carbohydrate metabolism.
VVTU1554_s_at	2.10515	0.0196964			-2.30682	0.00750267	1.85727	0.00164324			-1.92127	0.00106442	VIT_14s0081g00030	Pathogenesis-related protein-4 (Chitinase )	Metabolism.Primary metabolism.Carbohydrate metabolism.
VVTU39233_s_at	2.43259	0.0214463			-2.27216	0.0176426	1.99537	0.0057132			-1.83329	0.00979748	VIT_14s0081g00030	Pathogenesis-related protein-4 (Chitinase )	Metabolism.Primary metabolism.Carbohydrate metabolism.
VVTU2778_at	1.12492	0.0126885					1.33036	0.000541853			-1.01214	0.00109203	VIT_02s0025g01610	Phosphatidylinositol 4-kinase type-II	Metabolism.Primary metabolism.Carbohydrate metabolism.
VVTU34811_s_at	-1.15939	0.00188395	1.10495	0.0109549	2.26435	8.93511e-05	-1.41411	0.000262925			1.98837	4.09734e-05	VIT_19s0014g01350	Ribulose bisphosphate carboxylase, large chain	Metabolism.Primary metabolism.Carbon fixation.
VVTU33622_at	-1.0175	0.0113753			1.65647	0.000408937					1.53668	0.00261114	VVTU33622_at	Ribulose-1,5-bisphophate carboxylase/oxygenase small subunit	Metabolism.Primary metabolism.Carbon fixation.
VVTU2742_at					1.12569	0.00152466					1.04094	0.00297604	VIT_10s0003g01280	Ribulose bisphosphate carboxylase, large chain	Metabolism.Primary metabolism.Carbon fixation.
VVTU16362_at	-1.59189	0.011347			2.20721	0.00139507	-1.53596	0.00392921			2.03154	0.00193001	VIT_14s0036g00540	Ribulose bisphosphate carboxylase, large chain	Metabolism.Primary metabolism.Carbon fixation.
VVTU8846_at					1.54209	0.000158229					1.27294	0.00041111	VIT_14s0036g00540	Ribulose bisphosphate carboxylase, large chain	Metabolism.Primary metabolism.Carbon fixation.
VVTU2355_s_at	-1.00358	0.00256627	1.36718	0.0120512	2.37076	0.00056884	-1.38381	0.00293882			1.76942	0.0138752	VIT_02s0109g00080	Phosphoribulokinase	Metabolism.Primary metabolism.Carbon fixation.
VVTU40360_x_at	-1.29855	0.00560754			2.23915	0.000208355	-1.4988	0.00159422			2.20204	0.00160523	VIT_17s0000g03690	Ribulose-1,5-bisphophate carboxylase/oxygenase small subunit	Metabolism.Primary metabolism.Carbon fixation.
VVTU33167_x_at	-1.12771	0.0160481			1.53835	0.00143193	-1.108	0.00276301			1.52395	0.00312117	VIT_17s0000g03690	Ribulose-1,5-bisphophate carboxylase/oxygenase small subunit	Metabolism.Primary metabolism.Carbon fixation.
VVTU7435_x_at	-1.25809	0.00506017			2.01492	0.000198528	-1.08974	0.000616181			1.94443	0.000428024	VIT_17s0000g03690	Ribulose-1,5-bisphophate carboxylase/oxygenase small subunit	Metabolism.Primary metabolism.Carbon fixation.
VVTU35787_x_at			1.14452	0.00158416	2.12875	0.000119296	-1.20338	0.00279941			2.09216	0.00170152	VIT_17s0000g03690	Ribulose-1,5-bisphophate carboxylase/oxygenase small subunit	Metabolism.Primary metabolism.Carbon fixation.
VVTU40166_x_at			1.17848	0.00092582	2.14176	7.9488e-05	-1.12759	0.00420749			2.06112	0.00120783	VIT_17s0000g03690	Ribulose-1,5-bisphophate carboxylase/oxygenase small subunit	Metabolism.Primary metabolism.Carbon fixation.
VVTU33258_x_at					1.4527	0.000361401					1.18946	0.00118723	VIT_17s0000g03690	Ribulose-1,5-bisphophate carboxylase/oxygenase small subunit	Metabolism.Primary metabolism.Carbon fixation.
VVTU33405_at					1.32935	0.00123975					1.26765	0.000583947	VIT_17s0000g03690	Ribulose-1,5-bisphophate carboxylase/oxygenase small subunit	Metabolism.Primary metabolism.Carbon fixation.
VVTU1719_s_at	-1.50552	0.00129451			2.22102	0.000212068	-1.43981	0.00371849			1.85724	0.00392923	VIT_13s0019g03350	Sedoheptulose-1,7-bisphosphatase (SBPase), Chloroplast	Metabolism.Primary metabolism.Carbon fixation.
VVTU21145_at			1.11588	0.00397318	1.51619	0.000209137					1.09121	0.0010788	VIT_08s0007g05970	Purple acid phosphatase 16 ATPAP16/PAP16	Metabolism.Primary metabolism.Coenzyme and prosthetic group metabolism.
VVTU8123_s_at	1.40672	0.000307329			-1.33443	0.000216622	1.42545	0.00120696			-1.56669	0.0013176	VIT_05s0051g00640	Purple acid phosphatase 23- ATPAP23/PAP23	Metabolism.Primary metabolism.Coenzyme and prosthetic group metabolism.
VVTU40215_at					1.13781	0.00562135					1.19222	0.00120855	VIT_18s0001g13340	Purple acid phosphatase 32- ATPAP32/PAP32	Metabolism.Primary metabolism.Coenzyme and prosthetic group metabolism.
VVTU34575_s_at					1.2989	9.73181e-05					1.20343	0.000606828	VIT_07s0031g01940	Holocarboxylase synthetase	Metabolism.Primary metabolism.Coenzyme and prosthetic group metabolism.
VVTU3193_s_at					1.11305	0.00042569					1.07577	0.00212017	VIT_18s0001g03760	Holocarboxylase synthetase 1 (HCS1)	Metabolism.Primary metabolism.Coenzyme and prosthetic group metabolism.
VVTU8840_at	1.33997	0.00458121			-1.33608	0.00157872	1.2146	0.00109044					VIT_05s0102g00090	Biotin synthase (BioB) (BIO2)	Metabolism.Primary metabolism.Coenzyme and prosthetic group metabolism.
VVTU6778_at	1.03839	0.00227478					1.09304	0.00624619					VIT_01s0026g02630	GTP cyclohydrolase I	Metabolism.Primary metabolism.Coenzyme and prosthetic group metabolism.
VVTU4227_at	1.2666	0.0306512			-1.51211	0.00609601	1.43047	0.00123298			-1.72986	0.0019046	VIT_01s0127g00680	SRO2 (similar to rcd one 2)	Metabolism.Primary metabolism.Coenzyme and prosthetic group metabolism.
VVTU3559_at					-1.24653	0.00459013					-1.17576	0.000708651	VIT_18s0001g08290	Poly(ADP-ribose) polymerase	Metabolism.Primary metabolism.Coenzyme and prosthetic group metabolism.
VVTU29518_x_at	-2.04306	0.000234997			1.91014	1.91021e-05	-1.88224	0.00720109			1.57821	0.00832314	VVTU29518_x_at	Glutathione S-transferase 25 GSTU25	Metabolism.Primary metabolism.Coenzyme and prosthetic group metabolism.
VVTU20767_at			1.11657	0.00288867	1.39396	0.00107661					1.16695	0.00325106	VIT_15s0048g00950	Glutathione S-transferase Z2 GSTZ2	Metabolism.Primary metabolism.Coenzyme and prosthetic group metabolism.
VVTU1071_at			1.41766	0.0473516					1.42861	0.0477213			VIT_07s0104g01800	Glutathione S-transferase 13 GSTF13	Metabolism.Primary metabolism.Coenzyme and prosthetic group metabolism.
VVTU1475_at					1.10462	0.000437478					1.30987	0.000150742	VIT_02s0025g03590	Phospholipid hydroperoxide glutathione peroxidase	Metabolism.Primary metabolism.Coenzyme and prosthetic group metabolism.
VVTU1974_s_at	6.13983	0.00152294			-5.7204	0.000804945	6.75436	0.000977946			-6.41973	0.000861864	VIT_04s0079g00690	Glutathione S-transferase 26 GSTF12	Metabolism.Primary metabolism.Coenzyme and prosthetic group metabolism.
VVTU22790_s_at	1.22766	0.000381338			-2.09225	1.91021e-05	1.98198	4.25774e-05			-1.77676	3.8259e-05	VIT_04s0079g00690	Glutathione S-transferase 26 GSTF12	Metabolism.Primary metabolism.Coenzyme and prosthetic group metabolism.
VVTU13534_s_at	1.46813	0.000275812			-1.73812	1.23872e-05	2.18882	0.00025566			-1.71026	0.00175756	VIT_04s0079g00690	Glutathione S-transferase 26 GSTF12	Metabolism.Primary metabolism.Coenzyme and prosthetic group metabolism.
VVTU2605_s_at			-2.34721	0.00230595	-2.57053	0.000152044					-2.36601	0.0358333	VIT_01s0026g02400	Glutathione S-transferase 10 GSTU10	Metabolism.Primary metabolism.Coenzyme and prosthetic group metabolism.
VVTU40263_x_at	-3.9963	1.44537e-05			3.32217	1.30818e-05	-3.98753	9.08477e-05			3.0875	0.00047459	VIT_19s0093g00160	Glutathione S-transferase 8 GSTU19	Metabolism.Primary metabolism.Coenzyme and prosthetic group metabolism.
VVTU40582_s_at	-1.95394	0.00176829			1.77255	3.31066e-05	-1.8205	0.00768088			1.43826	0.0119772	VIT_19s0093g00160	Glutathione S-transferase 8 GSTU19	Metabolism.Primary metabolism.Coenzyme and prosthetic group metabolism.
VVTU28941_s_at	-1.97144	0.00140927			1.82609	2.07551e-05	-1.77707	0.00710647			1.4749	0.00747177	VIT_19s0093g00160	Glutathione S-transferase 8 GSTU19	Metabolism.Primary metabolism.Coenzyme and prosthetic group metabolism.
VVTU29825_s_at	-1.87918	0.00210663			1.68431	4.97023e-05	-1.75549	0.0078915			1.3434	0.0154662	VIT_19s0093g00160	Glutathione S-transferase 8 GSTU19	Metabolism.Primary metabolism.Coenzyme and prosthetic group metabolism.
VVTU28941_x_at	-1.31219	0.000367104			1.2906	0.000166763	-1.12386	0.00647494					VIT_19s0015g02880	Glutathione S-transferase 20 GSTU20	Metabolism.Primary metabolism.Coenzyme and prosthetic group metabolism.
VVTU3962_s_at	1.37643	0.0487229	-1.81528	0.0113478	-3.19171	0.000282871			-1.57644	0.0959537	-2.96408	0.0035061	VIT_07s0005g04890	Glutathione S-transferase 25 GSTU7	Metabolism.Primary metabolism.Coenzyme and prosthetic group metabolism.
VVTU40876_s_at	-1.46201	0.00589692			1.30148	0.00274667	-1.32204	0.00376897			1.49159	0.0125677	VIT_00s0153g00050	Glutathione S-transferase 8 GSTU8	Metabolism.Primary metabolism.Coenzyme and prosthetic group metabolism.
VVTU24291_s_at	-1.30262	0.0139636			1.32437	0.00366593	-1.13326	0.00713817			1.51849	0.0062144	VIT_00s0153g00050	Glutathione S-transferase 8 GSTU8	Metabolism.Primary metabolism.Coenzyme and prosthetic group metabolism.
VVTU29681_at	-2.64755	0.000305931	-1.14171	0.0236151	1.50585	0.0104605	-1.95371	5.99937e-05			1.37208	0.000213304	VIT_19s0015g02730	Glutathione S-transferase 25 GSTU25	Metabolism.Primary metabolism.Coenzyme and prosthetic group metabolism.
VVTU15957_s_at	-1.22952	0.0572727			1.30308	0.0337951	-1.18996	0.0212274			1.80999	0.00228249	VIT_19s0093g00350	Glutathione S-transferase 25 GSTU25	Metabolism.Primary metabolism.Coenzyme and prosthetic group metabolism.
VVTU7319_x_at					1.43253	0.00158975					1.2994	0.00233482	VIT_06s0004g05680	Glutathione S-transferase 25 GSTU7	Metabolism.Primary metabolism.Coenzyme and prosthetic group metabolism.
VVTU3328_at					1.13955	0.0162145					1.52866	0.00422111	VIT_16s0039g00970	Glutathione S-transferase 8 GSTU8	Metabolism.Primary metabolism.Coenzyme and prosthetic group metabolism.
VVTU13118_x_at	-1.2914	0.00111607			1.78388	0.000189552	-1.1606	0.000359031			1.85289	2.61357e-05	VIT_19s0093g00220	Glutathione S-transferase 8 GSTU19	Metabolism.Primary metabolism.Coenzyme and prosthetic group metabolism.
VVTU13030_at	1.09123	0.00195104			-1.53889	0.000207238	1.118	0.00461624			-1.31026	0.000774426	VIT_08s0040g03040	Glutathione S-transferase GSTO1	Metabolism.Primary metabolism.Coenzyme and prosthetic group metabolism.
VVTU15949_at			1.11196	0.014971	1.59794	0.00159509			1.0177	0.0932858	1.95416	0.00152462	VIT_03s0038g01350	Glutamine amidotransferase class-I	Metabolism.Primary metabolism.Coenzyme and prosthetic group metabolism.
VVTU7299_at	-2.5219	0.00189875			2.60169	0.000775601	-1.70023	0.000338337			1.67565	0.000944677	VIT_14s0006g02590	Glutamine amidotransferase	Metabolism.Primary metabolism.Coenzyme and prosthetic group metabolism.
VVTU3763_at	1.86699	0.0266958			-2.26481	0.0040653	1.93482	0.00196229			-2.19036	0.00280074	VIT_00s0274g00080	Benzoquinone reductase	Metabolism.Primary metabolism.Coenzyme and prosthetic group metabolism.
VVTU30581_at	-1.04161	0.0334489	1.01912	0.0080067	2.06073	0.000362244					1.23908	0.0295599	VIT_06s0004g04080	GTP cyclohydrolase II; 3 4-dihydroxy-2-butanone-4-phoshate synthase	Metabolism.Primary metabolism.Coenzyme and prosthetic group metabolism.
VVTU30587_at					1.7503	0.000284472					1.02387	0.00517832	VIT_06s0004g04080	GTP cyclohydrolase II; 3 4-dihydroxy-2-butanone-4-phoshate synthase	Metabolism.Primary metabolism.Coenzyme and prosthetic group metabolism.
VVTU40316_at					1.42189	4.23733e-05					1.13911	0.00028887	TC53638	Cysteine desulfurase	Metabolism.Primary metabolism.Coenzyme and prosthetic group metabolism.
VVTU5401_at					-1.26049	0.00194985					-1.19025	0.032172	VIT_07s0005g00210	Thiamin pyrophosphokinase	Metabolism.Primary metabolism.Coenzyme and prosthetic group metabolism.
VVTU10182_at					1.12607	0.000268286					1.16388	0.000964709	VIT_14s0030g02240	Carbon-sulfur lyase	Metabolism.Primary metabolism.Coenzyme and prosthetic group metabolism.
VVTU34967_s_at			1.00215	0.0239634	1.65099	0.00120926	-1.19683	0.00613498			1.3264	0.000547073	VIT_09s0002g04150	Isochorismatase protein rutB	Metabolism.Primary metabolism.Coenzyme and prosthetic group metabolism.
VVTU5638_s_at			1.20566	0.00161107	1.78191	0.000110049	-1.02543	0.00779634			1.47067	0.00103148	VIT_01s0127g00420	Naphthoate synthase	Metabolism.Primary metabolism.Coenzyme and prosthetic group metabolism.
VVTU633_at	-1.00056	0.00487585			1.24856	0.00151664	-1.02278	0.00121955					VIT_05s0020g00870	UbiE/COQ5 methyltransferase	Metabolism.Primary metabolism.Coenzyme and prosthetic group metabolism.
VVTU34480_s_at					1.35957	1.84811e-05					1.14607	0.00603626	VIT_01s0127g00150	Menaquinone biosynthesis methyltransferase ubiE	Metabolism.Primary metabolism.Coenzyme and prosthetic group metabolism.
VVTU1514_at					1.35661	0.000198173					1.42141	0.00301333	VIT_01s0127g00150	Menaquinone biosynthesis methyltransferase ubiE	Metabolism.Primary metabolism.Coenzyme and prosthetic group metabolism.
VVTU3855_at	-1.75297	0.00506017	1.27405	0.0137416	3.02702	0.000228397	-1.88199	0.000938613			2.73946	0.000212965	VIT_14s0066g00160	Ubiquinone/menaquinone biosynthesis methyltransferase UbiE	Metabolism.Primary metabolism.Coenzyme and prosthetic group metabolism.
VVTU21325_at					1.56771	0.000445307					1.6208	0.000215723	VIT_13s0074g00040	Phytol kinase 2, chloroplast precursor	Metabolism.Primary metabolism.Cofactor metabolism.
VVTU208_at	-1.1068	0.0114269			1.08865	0.00564598	-1.19985	0.00118108					VIT_18s0001g11090	Uroporphyrinogen-III synthase	Metabolism.Primary metabolism.Cofactor metabolism.
VVTU12200_at	-1.11622	0.0163956			1.59875	0.00354246	-1.51904	0.00626575			1.49184	0.0179376	VIT_12s0059g00270	NADPH-protochlorophyllide oxidoreductase	Metabolism.Primary metabolism.Cofactor metabolism.
VVTU25847_at					1.29109	0.000891883					1.14087	0.000606828	VIT_00s0965g00010	Magnesium-chelatase subunit chlD, chloroplast precursor	Metabolism.Primary metabolism.Cofactor metabolism.
VVTU18125_s_at	-1.47787	0.00161494			1.77491	0.000428764	-2.22835	0.000661643			2.34544	0.00178143	VIT_08s0007g08540	Mg-chelatase subunit XANTHA-F	Metabolism.Primary metabolism.Cofactor metabolism.
VVTU18132_s_at	-1.42602	0.00143451			1.63254	0.000617419	-2.13532	0.000681743			2.22404	0.00153544	VIT_08s0007g08540	Mg-chelatase subunit XANTHA-F	Metabolism.Primary metabolism.Cofactor metabolism.
VVTU4589_at					1.17727	0.00119772					1.0826	0.0194739	VIT_07s0031g00680	Red chlorophyll catabolite reductase (accelerated cell death 2)	Metabolism.Primary metabolism.Cofactor metabolism.
VVTU35047_at	2.14738	0.0348966			-2.81172	0.0112601	1.47818	0.0237328					VIT_03s0063g01960	Non-symbiotic hemoglobin class 1	Metabolism.Primary metabolism.Cofactor metabolism.
VVTU13784_at	-1.07786	0.0175075	1.18196	0.0532735	2.25982	0.000828329	-1.9238	0.000807535			2.27631	0.00164827	VIT_08s0007g05350	Haloacid dehalogenase hydrolase	Metabolism.Primary metabolism.Generation of metabolite precursors and energy.
VVTU17714_s_at					1.91287	0.00380882	-1.98725	0.00322584			2.25861	0.00135516	VIT_08s0007g05350	Haloacid dehalogenase hydrolase	Metabolism.Primary metabolism.Generation of metabolite precursors and energy.
VVTU6145_s_at					1.36172	0.00128365					1.16538	0.00583761	VIT_07s0129g00290	formamidase, putative / formamide amidohydrolase, putative	Metabolism.Primary metabolism.Generation of metabolite precursors and energy.
VVTU21491_s_at	-2.13811	0.00125132	1.26262	0.00477035	3.40073	0.000144175	-2.52373	0.00106979			2.97056	0.000565048	VIT_07s0129g00300	formamidase, putative / formamide amidohydrolase, putative	Metabolism.Primary metabolism.Generation of metabolite precursors and energy.
VVTU13048_s_at	-2.53944	0.000233756			3.31556	3.8919e-05	-2.80103	0.000149908			3.06207	0.00011315	VIT_07s0129g00300	formamidase, putative / formamide amidohydrolase, putative	Metabolism.Primary metabolism.Generation of metabolite precursors and energy.
VVTU2157_at			1.66185	0.00690323	2.42975	0.000354966	-1.70018	0.00426359			2.00086	0.0047804	VIT_05s0049g00950	Phosphoenolpyruvate carboxylase kinase	Metabolism.Primary metabolism.Generation of metabolite precursors and energy.
VVTU11941_at			1.54111	0.00641773	1.53656	0.0115661					1.3655	0.0180913	VIT_18s0001g02700	Chlorophyll a oxygenase (CAO)	Metabolism.Primary metabolism.Generation of metabolite precursors and energy.
VVTU37457_s_at	1.72134	0.000794234			-2.61536	0.000165102	1.7775	0.000352			-1.95562	0.000314988	VIT_01s0127g00260	ATP-citrate synthase	Metabolism.Primary metabolism.Generation of metabolite precursors and energy.
VVTU4095_at	-1.4405	0.0110454	1.20791	0.0110435	2.64841	0.000390714	-1.26745	0.0134994			1.61678	0.0116399	VIT_03s0088g01190	Malate dehydrogenase, glyoxysomal precursor	Metabolism.Primary metabolism.Generation of metabolite precursors and energy.
VVTU348_at					1.50171	0.000517292					1.44882	0.00924478	VIT_18s0001g06720	Rieske [2Fe-2S] domain	Metabolism.Primary metabolism.Generation of metabolite precursors and energy.
VVTU2591_s_at	-1.74462	0.00100792	1.13355	0.0154347	2.87817	7.0911e-05	-2.0044	0.00024365			2.19244	0.000123265	VVTU2591_s_at	NADH-plastoquinone oxidoreductase subunit 4	Metabolism.Primary metabolism.Generation of metabolite precursors and energy.
VVTU32218_x_at	-2.23839	0.00162308			2.42409	0.0040653	-2.20456	0.00014687	1.21013	0.0306353	3.41469	7.48093e-05	VVTU32218_x_at	Cytochrome c oxidase subunit XVII assembly protein	Metabolism.Primary metabolism.Generation of metabolite precursors and energy.
VVTU9862_at	-2.20384	0.000196007			2.80742	5.02964e-05	-2.24469	0.00276301			2.24444	0.00215327	VIT_06s0004g08360	NADH dehydrogenase I subunit N	Metabolism.Primary metabolism.Generation of metabolite precursors and energy.
VVTU17018_s_at	-1.81243	0.00150408			2.65938	0.000153422	-1.73343	0.00562836			1.78081	0.00203902	GSVIVT00012686001	NADH dehydrogenase subunit 1	Metabolism.Primary metabolism.Generation of metabolite precursors and energy.
VVTU19630_x_at					1.12288	0.000144212					1.43703	0.000171786	VVTU19630_x_at	Cytochrome c oxidase subunit XVII assembly protein	Metabolism.Primary metabolism.Generation of metabolite precursors and energy.
VVTU2748_s_at	-1.78369	0.000464386					-1.25048	0.0364916					GSVIVT00035587001	F-type H+-transporting ATPase b chain CfoII	Metabolism.Primary metabolism.Generation of metabolite precursors and energy.
VVTU38599_at			-1.53684	0.00409522	-2.09649	0.000708817	1.6877	0.0245664			-2.27901	0.00901816	TC67818	F-type H+-transporting ATPase subunit a	Metabolism.Primary metabolism.Generation of metabolite precursors and energy.
VVTU33605_x_at	-1.88677	0.000666072			2.01147	2.9275e-05	-1.64496	0.000536023			1.77437	0.000436563	GSVIVT00006956001	NADH dehydrogenase ND4 subunit	Metabolism.Primary metabolism.Generation of metabolite precursors and energy.
VVTU31528_x_at	-1.48902	0.000165648			1.74289	2.68236e-05	-1.41537	0.000379409			1.71053	0.000214182	GSVIVT00006956001	NADH dehydrogenase ND4 subunit	Metabolism.Primary metabolism.Generation of metabolite precursors and energy.
VVTU33580_x_at	-1.09965	0.00164225			1.23898	0.000102544					1.01384	0.00133073	GSVIVT00006956001	NADH dehydrogenase ND4 subunit	Metabolism.Primary metabolism.Generation of metabolite precursors and energy.
VVTU3909_at	-1.81369	0.00338853			2.23234	0.000539738	-1.8037	0.00111147			1.58307	0.00114802	VIT_01s0127g00740	Quinone oxidoreductase, chloroplast precursor	Metabolism.Primary metabolism.Generation of metabolite precursors and energy.
VVTU15439_s_at	-1.28631	0.00422636			1.90671	0.000301024	-1.44372	0.00153166			1.67304	0.000784075	VIT_07s0151g00090	Quinone-oxidoreductase QR1	Metabolism.Primary metabolism.Generation of metabolite precursors and energy.
VVTU32853_x_at	-1.99487	0.000605025			2.71525	5.10821e-05	-2.17158	3.55371e-05			2.91354	8.1813e-06	VIT_19s0014g02730	Cytochrome c oxidase subunit XVII assembly protein	Metabolism.Primary metabolism.Generation of metabolite precursors and energy.
VVTU359_at	-1.26869	0.00278293			2.00842	3.87792e-05	-1.697	0.0014661			1.59141	0.00446156	VIT_04s0044g01310	NADH-plastoquinone oxidoreductase subunit o	Metabolism.Primary metabolism.Generation of metabolite precursors and energy.
VVTU11956_at	-1.12104	0.0118328	1.41114	0.00276906	2.53217	2.07551e-05	-1.29432	0.000665304			2.2329	0.000554336	VIT_18s0164g00030	ATP synthase delta chain, chloroplast precursor	Metabolism.Primary metabolism.Generation of metabolite precursors and energy.
VVTU19050_s_at			1.13969	0.00170076	1.21243	0.00316576					1.18963	0.0163951	VIT_09s0054g00890	V-type H+-transporting ATPase subunit A	Metabolism.Primary metabolism.Generation of metabolite precursors and energy.
VVTU26540_at					1.0325	0.00824261					1.00123	0.0120161	VIT_09s0054g00890	V-type H+-transporting ATPase subunit A	Metabolism.Primary metabolism.Generation of metabolite precursors and energy.
VVTU732_at					1.43527	0.0154765					2.11406	0.0508758	VIT_11s0052g00620	AHA2 (Arabidopsis H(+)-ATPase 2)	Metabolism.Primary metabolism.Generation of metabolite precursors and energy.
VVTU38437_at			1.01403	0.046791					1.01114	0.0388923			VIT_09s0002g00130	H(+)-ATPase AHA10 (autoinhibited H(+)-ATPase isoform 10)	Metabolism.Primary metabolism.Generation of metabolite precursors and energy.
VVTU17099_s_at	-1.17248	0.00360457			2.00756	9.69353e-05	-1.34231	0.00220424			1.70458	0.00204419	VIT_04s0008g05590	F-type H+-transporting ATPase b chain CfoII	Metabolism.Primary metabolism.Generation of metabolite precursors and energy.
VVTU30163_s_at	-1.12892	0.00206863			1.62281	0.000237975	-1.05733	0.0286542					VIT_10s0116g00060	NADH dehydrogenase subunit 7	Metabolism.Primary metabolism.Generation of metabolite precursors and energy.
VVTU2122_at	-1.43858	0.00278047			2.09945	0.000104707	-1.83231	0.00178644			2.24611	0.000428763	VIT_18s0001g01660	NADH dehydrogenase I subunit M	Metabolism.Primary metabolism.Generation of metabolite precursors and energy.
VVTU5060_s_at					-1.36831	0.000386508					-1.20476	0.00959047	VIT_12s0028g02170	ATP synthase protein I	Metabolism.Primary metabolism.Generation of metabolite precursors and energy.
VVTU787_s_at			-1.40288	0.00113132	-1.75996	0.000119405	1.13091	0.00786057			-1.70908	0.000254989	VIT_11s0103g00270	NADH dehydrogenase (ubiquinone) 1 alpha subcomplex 1	Metabolism.Primary metabolism.Generation of metabolite precursors and energy.
VVTU34746_s_at					1.06429	0.00011378					1.10135	0.000119338	VIT_09s0002g05950	Ubiquinol-cytochrome c reductase cytochrome c1	Metabolism.Primary metabolism.Generation of metabolite precursors and energy.
VVTU3499_at	-1.59005	0.00139721			2.37028	5.97707e-05	-1.47831	0.00437909			2.091	0.00672305	VIT_19s0093g00510	S-2-hydroxy-acid oxidase, peroxisomal	Metabolism.Primary metabolism.Generation of metabolite precursors and energy.
VVTU27505_at	-2.23259	0.000788999			2.24924	0.000159144	-2.16383	0.000358508			2.07299	0.000216131	VVTU27505_at	LHCII type I CAB-1	Metabolism.Primary metabolism.Generation of metabolite precursors and energy.
VVTU12576_at			1.2781	0.00199939	1.86551	0.000131595					1.40245	0.00340117	VIT_07s0031g01530	Stress enhanced protein 2 (SEP2)	Metabolism.Primary metabolism.Generation of metabolite precursors and energy.
VVTU12543_s_at	-4.14023	0.00548298			4.26599	0.000183124	-4.49545	0.00600304			5.76818	0.00320849	VIT_10s0003g02900	LHCII type I CAB-1	Metabolism.Primary metabolism.Generation of metabolite precursors and energy.
VVTU6510_s_at	-4.2106	0.00575927			4.31402	0.000174325	-4.46478	0.00444101			5.84908	0.0027645	VIT_10s0003g02900	LHCII type I CAB-1	Metabolism.Primary metabolism.Generation of metabolite precursors and energy.
VVTU38140_s_at	-4.05846	0.00670228			4.2556	0.000167775	-4.41834	0.00605588			5.74395	0.00318268	VIT_10s0003g02900	LHCII type I CAB-1	Metabolism.Primary metabolism.Generation of metabolite precursors and energy.
VVTU1799_at	-1.83638	0.00132612	2.03253	0.00056593	3.86891	1.76914e-05	-1.83154	0.025697			2.82036	0.0072988	VIT_11s0016g00730	LHCA6 (Photosystem I light harvesting complex gene 6)	Metabolism.Primary metabolism.Generation of metabolite precursors and energy.
VVTU12791_s_at	-3.30221	0.00258878			3.19208	0.0011708	-2.7153	0.0036057			3.4851	0.0109478	VIT_13s0019g04140	LHCA1	Metabolism.Primary metabolism.Generation of metabolite precursors and energy.
VVTU34940_at	-3.08507	0.000503682			3.03707	0.000155275	-3.46035	0.000249828			4.02034	0.000121071	VIT_19s0014g03660	LHCII type III, chloroplast precursor	Metabolism.Primary metabolism.Generation of metabolite precursors and energy.
VVTU8647_s_at	-2.701	0.000529469			3.23903	7.15946e-05	-3.10037	0.0090994			3.77308	0.00305562	VIT_00s0181g00180	LHCB3 (light-harvesting chlorophyll binding protein 3)	Metabolism.Primary metabolism.Generation of metabolite precursors and energy.
VVTU12084_s_at	-1.2068	0.00459523			1.67306	0.000794863	-1.69801	0.00307038			2.18197	5.4509e-05	VIT_19s0014g00160	LHCII type I CAB-1	Metabolism.Primary metabolism.Generation of metabolite precursors and energy.
VVTU13629_x_at	-2.41188	0.00460743			2.39247	0.00197948	-2.54492	0.00143145			2.86022	0.00050794	VIT_07s0005g02220	LHCII type I CAB-1	Metabolism.Primary metabolism.Generation of metabolite precursors and energy.
VVTU2161_s_at	-3.03309	0.00177496			3.56892	4.80047e-05	-3.29944	0.00706787			4.02984	0.00228767	VIT_17s0000g06350	LHCA4 (Photosystem I light harvesting complex gene 4)	Metabolism.Primary metabolism.Generation of metabolite precursors and energy.
VVTU5350_s_at	-1.39579	0.00869356			2.21809	0.000244292	-1.74349	0.00730828			2.62972	0.00218308	VIT_08s0007g02190	LHCB4 chlorophyll A-B binding protein CP29	Metabolism.Primary metabolism.Generation of metabolite precursors and energy.
VVTU40846_s_at	-1.39076	0.00944611			2.16706	0.000257283	-1.67306	0.00797821			2.53195	0.00168081	VIT_08s0007g02190	LHCB4 chlorophyll A-B binding protein CP29	Metabolism.Primary metabolism.Generation of metabolite precursors and energy.
VVTU36179_s_at	-1.36472	0.0105307			2.21925	0.000264217	-1.65591	0.00831241			2.59365	0.00273138	VIT_08s0007g02190	LHCB4 chlorophyll A-B binding protein CP29	Metabolism.Primary metabolism.Generation of metabolite precursors and energy.
VVTU31606_s_at	-1.82441	0.00884822			2.73509	0.000296475	-2.55651	0.00133448			3.12344	0.0010283	VIT_15s0024g00040	LHCA3 (Photosystem I light harvesting complex gene 3)	Metabolism.Primary metabolism.Generation of metabolite precursors and energy.
VVTU40361_at					1.78704	0.0326401	-1.51575	0.00295767			2.03604	0.00143787	VIT_15s0024g00040	LHCA3 (Photosystem I light harvesting complex gene 3)	Metabolism.Primary metabolism.Generation of metabolite precursors and energy.
VVTU17450_s_at	-2.05486	0.00131317	1.15168	0.00227427	3.20654	5.02964e-05	-2.74369	0.00437909			3.2963	0.00124875	VIT_12s0055g01110	LHCB6 (light harvesting complex PSII)	Metabolism.Primary metabolism.Generation of metabolite precursors and energy.
VVTU27076_s_at					1.13998	0.00095783					1.92056	0.00317581	VIT_12s0057g00630	LHCB2.1 (Photosystem II light harvesting complex gene 2.1)	Metabolism.Primary metabolism.Generation of metabolite precursors and energy.
VVTU2316_s_at					1.17132	0.00124653					2.09865	0.0024541	VIT_12s0057g00630	LHCB2.1 (Photosystem II light harvesting complex gene 2.1)	Metabolism.Primary metabolism.Generation of metabolite precursors and energy.
VVTU33522_s_at	-1.68335	0.0132902			1.96788	0.00241873	-1.75413	0.00377547			2.29589	0.0044645	VIT_18s0089g01170	LHCB5 (light harvesting complex of photosystem ii 5)	Metabolism.Primary metabolism.Generation of metabolite precursors and energy.
VVTU27602_s_at	-1.52297	0.0125643			1.56697	0.00394218	-1.62084	0.00214585			1.86809	0.00406867	VIT_18s0089g01170	LHCB5 (light harvesting complex of photosystem ii 5)	Metabolism.Primary metabolism.Generation of metabolite precursors and energy.
VVTU3168_s_at	-2.56218	0.000307329			2.96438	2.9275e-05	-2.6637	1.3868e-05			2.96642	3.07822e-06	VIT_18s0001g10550	LHCA5 (Photosystem I light harvesting complex gene 5)	Metabolism.Primary metabolism.Generation of metabolite precursors and energy.
VVTU31227_at	-1.26124	0.000824675			1.67262	0.00011378	-1.2526	0.00072523			1.69911	0.000402471	CB343453	Ribulose bisphosphate carboxylase/oxygenase activase, chloroplast	Metabolism.Primary metabolism.Generation of metabolite precursors and energy.
VVTU40517_s_at	-1.45273	0.0194506	1.16388	0.0517204	2.61661	0.00143187	-1.50967	0.00605335			2.12239	0.0140488	VIT_13s0019g02050	Ribulose bisphosphate carboxylase/oxygenase activase, chloroplast	Metabolism.Primary metabolism.Generation of metabolite precursors and energy.
VVTU38653_at	-1.38479	0.0126857			1.9542	0.00120048	-1.49414	0.00172145			1.97238	0.0005472	VIT_13s0019g02050	Ribulose bisphosphate carboxylase/oxygenase activase, chloroplast	Metabolism.Primary metabolism.Generation of metabolite precursors and energy.
VVTU40177_x_at	-1.17541	0.000973163			1.24253	6.9033e-05					1.11393	0.000193834	VIT_08s0007g00840	Ribulose bisphosphate carboxylase/oxygenase activase, chloroplast	Metabolism.Primary metabolism.Generation of metabolite precursors and energy.
VVTU1127_x_at					1.87321	8.82682e-05	-1.22554	0.000216866			1.78162	0.000511185	VIT_08s0007g00840	Ribulose bisphosphate carboxylase/oxygenase activase, chloroplast	Metabolism.Primary metabolism.Generation of metabolite precursors and energy.
VVTU20872_s_at					1.46177	0.000343253	-1.081	0.000437654			1.51638	0.00121729	VIT_08s0007g00840	Ribulose bisphosphate carboxylase/oxygenase activase, chloroplast	Metabolism.Primary metabolism.Generation of metabolite precursors and energy.
VVTU27078_s_at	-1.11349	0.00221062	1.76689	0.000713424	2.88038	3.5675e-06	-1.40926	0.00355212	1.59381	0.026101	3.00307	8.07552e-05	VVTU27078_s_at	Plastocyanin domain-containing protein	Metabolism.Primary metabolism.Generation of metabolite precursors and energy.
VVTU38123_s_at	-1.21927	0.00197932			1.77073	2.74178e-05	-1.43285	0.00529427			1.82809	0.000531449	VIT_04s0008g01910	ferredoxin-related	Metabolism.Primary metabolism.Generation of metabolite precursors and energy.
VVTU35185_s_at	-1.0775	0.00160294			1.73024	2.39996e-05	-1.21609	0.00745761			1.91537	0.000244368	VIT_04s0008g01910	ferredoxin-related	Metabolism.Primary metabolism.Generation of metabolite precursors and energy.
VVTU12573_s_at					1.63774	8.69313e-05	-1.03199	0.0239324			1.88666	0.000588199	VIT_04s0008g01910	ferredoxin-related	Metabolism.Primary metabolism.Generation of metabolite precursors and energy.
VVTU16185_s_at					1.05322	0.00372756					1.64028	0.0116194	VIT_04s0008g01910	ferredoxin-related	Metabolism.Primary metabolism.Generation of metabolite precursors and energy.
VVTU1810_at	-1.90693	0.0040777	1.92929	0.00299818	3.83621	1.91021e-05	-2.27176	0.000938613	1.15745	0.0127514	3.42921	0.000123341	VIT_03s0063g01460	Cytochrome b6f complex subunit (petM)	Metabolism.Primary metabolism.Generation of metabolite precursors and energy.
VVTU38479_s_at	2.71426	0.005855			-2.96612	0.00205753	2.43685	0.00269188			-2.17921	0.00301333	VIT_11s0016g05530	Plastocyanin domain-containing protein	Metabolism.Primary metabolism.Generation of metabolite precursors and energy.
VVTU1788_at			1.86572	0.000713424	2.44599	1.84803e-05	-1.20131	0.00237294	1.00414	0.0457349	2.20545	0.000110031	VIT_09s0018g00520	Plastocyanin domain-containing protein	Metabolism.Primary metabolism.Generation of metabolite precursors and energy.
VVTU13022_s_at					1.26569	0.027902					1.34946	0.0278206	VIT_11s0016g05520	Plastocyanin domain-containing protein	Metabolism.Primary metabolism.Generation of metabolite precursors and energy.
VVTU12524_at					-1.03143	0.0065547	1.20626	0.0712173			-1.03294	0.061118	VIT_15s0048g01420	Plastocyanin domain-containing protein	Metabolism.Primary metabolism.Generation of metabolite precursors and energy.
VVTU12187_s_at					1.2129	0.0247537			1.0168	0.0826264	1.62489	0.00380217	VIT_14s0108g01320	Plastocyanin domain-containing protein	Metabolism.Primary metabolism.Generation of metabolite precursors and energy.
VVTU3076_at					1.30465	0.00152312	-2.19373	0.0737685			2.68113	0.0283998	VIT_11s0037g00290	Plastocyanin domain-containing protein	Metabolism.Primary metabolism.Generation of metabolite precursors and energy.
VVTU26017_s_at			1.47095	0.000694066	2.03622	0.000700645					1.80466	0.000498875	VIT_05s0020g03490	ferredoxin	Metabolism.Primary metabolism.Generation of metabolite precursors and energy.
VVTU15667_s_at			1.35647	0.00199939	2.20764	5.90124e-05	-1.44903	0.00163432			2.34464	0.00115181	VIT_12s0035g00270	ferredoxin, chloroplast (PETF)	Metabolism.Primary metabolism.Generation of metabolite precursors and energy.
VVTU18168_s_at			1.26811	0.00185885	2.16622	5.02964e-05	-1.42662	0.001507			2.35047	0.00111962	VIT_12s0035g00270	ferredoxin, chloroplast (PETF)	Metabolism.Primary metabolism.Generation of metabolite precursors and energy.
VVTU15667_x_at					1.27722	0.00114739					1.18308	0.0123237	VIT_12s0035g00270	ferredoxin, chloroplast (PETF)	Metabolism.Primary metabolism.Generation of metabolite precursors and energy.
VVTU28006_x_at					1.46648	0.00108676					1.43614	0.00264598	VIT_12s0035g00270	ferredoxin, chloroplast (PETF)	Metabolism.Primary metabolism.Generation of metabolite precursors and energy.
VVTU8276_at	-1.04429	0.00225177	1.40328	0.0210015	2.44758	0.000919707					1.44044	0.0135884	VIT_04s0008g04240	ferredoxin	Metabolism.Primary metabolism.Generation of metabolite precursors and energy.
VVTU34857_at	-1.1528	0.00176829	1.12043	0.0012946	2.27323	3.02874e-05	-1.51482	0.00184754			2.15666	0.00028887	VIT_18s0001g11370	Cytochrome b6f complex subunit (petM)	Metabolism.Primary metabolism.Generation of metabolite precursors and energy.
VVTU12455_at	-1.15224	0.00144441			1.91165	5.13094e-05	-1.19884	0.00152472			1.86005	0.00126894	VIT_18s0001g00760	Plastocyanin, chloroplast precursor	Metabolism.Primary metabolism.Generation of metabolite precursors and energy.
VVTU8291_at					1.2368	0.000576699	-1.20151	0.000805818			1.56599	9.04101e-05	VIT_01s0011g01850	Cytochrome c6 (ATC6)	Metabolism.Primary metabolism.Generation of metabolite precursors and energy.
VVTU12680_at			1.28961	0.00056593	1.86614	8.77523e-05	-1.05214	0.00084983			1.59175	0.000123341	VIT_04s0023g03510	Ferredoxin:nadp+ Oxidoreductase PETH	Metabolism.Primary metabolism.Generation of metabolite precursors and energy.
VVTU16016_s_at	-1.22879	0.00155381			1.63358	0.000168516	-1.17829	0.000352			1.60283	0.000142173	VIT_19s0014g03850	Cytochrome B6-F complex iron-sulfur subunit, PETC	Metabolism.Primary metabolism.Generation of metabolite precursors and energy.
VVTU12087_s_at	-1.21029	0.00295952			1.56559	0.000337251	-1.00983	0.00110159			1.59272	0.000140831	VIT_19s0014g03850	Cytochrome B6-F complex iron-sulfur subunit, PETC	Metabolism.Primary metabolism.Generation of metabolite precursors and energy.
VVTU39873_s_at	-1.22488	0.002322			1.57697	0.000241015	-1.01354	0.000374359			1.58749	9.17752e-05	VIT_03s0017g00940	Cytochrome B6-F complex iron-sulfur subunit, PETC	Metabolism.Primary metabolism.Generation of metabolite precursors and energy.
VVTU24382_s_at			1.08558	0.00158092	1.3832	0.000175255					1.51385	0.000494168	VIT_12s0134g00510	Cytochrome B6-F complex iron-sulfur subunit, PETC	Metabolism.Primary metabolism.Generation of metabolite precursors and energy.
VVTU8810_s_at					1.0333	0.00140083	-1.07253	0.0100496			1.32324	0.000656431	VIT_12s0134g00510	Cytochrome B6-F complex iron-sulfur subunit, PETC	Metabolism.Primary metabolism.Generation of metabolite precursors and energy.
VVTU1397_at	-1.60079	0.0030715	1.57542	0.00452091	3.17621	6.30294e-05	-1.79311	0.000376283			2.7621	0.000452732	VIT_18s0001g14450	Ferredoxin:nadp+ Oxidoreductase PETH	Metabolism.Primary metabolism.Generation of metabolite precursors and energy.
VVTU248_at			2.06468	0.00582387	1.92716	0.0016689			1.31718	0.0595479	1.29956	0.0275824	VIT_06s0009g02500	Plastocyanin domain-containing protein	Metabolism.Primary metabolism.Generation of metabolite precursors and energy.
VVTU2096_at			1.51737	0.00526458	1.41423	0.000546268			1.50097	0.0793704	1.53857	0.0172815	VIT_05s0020g03130	Plastocyanin domain-containing protein	Metabolism.Primary metabolism.Generation of metabolite precursors and energy.
VVTU32056_s_at	1.68824	0.000793326	2.0202	0.000820744			1.55813	0.000987948	1.09138	0.0237096			VIT_02s0025g02410	Plastocyanin domain-containing protein	Metabolism.Primary metabolism.Generation of metabolite precursors and energy.
VVTU8002_at	1.40171	0.00283966	1.38567	0.0102304			1.66457	0.000987948					VIT_02s0025g02410	Plastocyanin domain-containing protein	Metabolism.Primary metabolism.Generation of metabolite precursors and energy.
VVTU33673_x_at	-1.09818	0.0021766			1.26901	0.00117061					1.15934	0.00109624	VVTU33673_x_at	Photosystem I reaction center subunit II (PSAD)	Metabolism.Primary metabolism.Generation of metabolite precursors and energy.
VVTU31545_s_at	-2.24576	0.00108078			3.03382	9.22104e-05	-2.71483	0.000272672			3.75768	0.000621469	VVTU14899_at	Photosystem I subunit X (PSAK)	Metabolism.Primary metabolism.Generation of metabolite precursors and energy.
VVTU6684_s_at	-1.28825	0.00796613	1.35181	0.00111763	2.64006	0.000217261	-1.47503	0.000473611			2.30461	0.000784075	VIT_07s0005g04920	Photosystem I reaction center subunit IV B (PSAE B)	Metabolism.Primary metabolism.Generation of metabolite precursors and energy.
VVTU12055_s_at	-1.42258	0.0104422			2.11138	0.00154121	-1.44584	0.00296563			2.15828	0.00561305	VIT_07s0005g04920	Photosystem I reaction center subunit IV B (PSAE B)	Metabolism.Primary metabolism.Generation of metabolite precursors and energy.
VVTU12702_at	-1.92397	0.000464386	1.28747	0.00226009	3.21144	3.5675e-06	-1.92885	0.000303323	1.09425	0.0608915	3.0231	0.000166797	VIT_05s0020g03180	Photosystem I reaction center subunit II, chloroplast precursor	Metabolism.Primary metabolism.Generation of metabolite precursors and energy.
VVTU38238_s_at					1.61489	0.000307424	-1.07039	0.0018076			1.79887	0.00290534	VIT_09s0002g04320	Photosystem I reaction center subunit VI PSAH	Metabolism.Primary metabolism.Generation of metabolite precursors and energy.
VVTU20078_s_at	-2.45641	0.000448972	1.29172	0.00397316	3.74813	1.91021e-05	-3.05763	0.000339811			4.12029	0.000121071	VIT_04s0044g01410	Photosystem I reaction center subunit N (PSAN)	Metabolism.Primary metabolism.Generation of metabolite precursors and energy.
VVTU12794_at	-2.33523	0.000657856			2.5878	0.000114518	-2.639	9.89572e-05			3.00269	0.00161085	VIT_04s0044g01410	Photosystem I reaction center subunit N (PSAN)	Metabolism.Primary metabolism.Generation of metabolite precursors and energy.
VVTU12371_at	-1.0116	0.0175075			1.0972	0.00376659	-1.2105	0.00782793			1.29278	0.00449066	VIT_07s0151g01000	Photosystem I reaction center subunit II (PSAD)	Metabolism.Primary metabolism.Generation of metabolite precursors and energy.
VVTU19411_s_at	-1.83208	0.00109201	1.65519	0.00097685	3.48727	9.66481e-06	-2.34322	0.00101046			3.29048	0.000565097	VIT_19s0015g01760	Photosystem I reaction center subunit V (PSAG)	Metabolism.Primary metabolism.Generation of metabolite precursors and energy.
VVTU38119_s_at	-1.67066	0.00114394	1.04406	0.00594973	2.71472	4.32466e-05	-1.92964	0.000339811			2.38898	0.000789551	VIT_04s0023g00410	Photosystem I subunit XI (PSAL)	Metabolism.Primary metabolism.Generation of metabolite precursors and energy.
VVTU27164_s_at	-1.57638	0.000859924	1.12613	0.00788354	2.70252	9.04264e-05	-1.65319	0.000929097			2.22769	0.00408118	VIT_04s0023g00410	Photosystem I subunit XI (PSAL)	Metabolism.Primary metabolism.Generation of metabolite precursors and energy.
VVTU20512_at			1.02796	0.00107575	1.46241	4.54562e-05					1.264	0.00189951	VIT_18s0072g00860	Photosystem I assembly protein Ycf37	Metabolism.Primary metabolism.Generation of metabolite precursors and energy.
VVTU4191_at	-1.70235	0.0845178			1.53661	0.0752736	-1.1413	0.00780184			1.08162	0.0153766	VVTU4191_at	Photosystem II reaction centre W (PsbW)	Metabolism.Primary metabolism.Generation of metabolite precursors and energy.
VVTU27083_s_at	-2.06099	0.0016461			2.96274	0.00011739	-2.43547	0.000553944			3.09071	0.00283873	VIT_01s0137g00210	Photosystem II core complex proteins psbY, chloroplast precursor	Metabolism.Primary metabolism.Generation of metabolite precursors and energy.
VVTU31372_at	-1.1639	0.000146449			1.16853	3.33467e-05	-1.18439	0.000473611			1.09619	0.000268521	CB342793	Photosystem II 10 kDa polypeptide PSBR	Metabolism.Primary metabolism.Generation of metabolite precursors and energy.
VVTU31383_s_at	-1.15872	0.0426553			1.7578	0.00241536			1.01094	0.0613661	1.7525	0.00234098	VVTU31383_s_at	Photosystem II protein H	Metabolism.Primary metabolism.Generation of metabolite precursors and energy.
VVTU25236_s_at	-1.23254	0.00486433			1.47758	0.000666905					1.44953	0.00151113	TC59666	Photosystem II protein K	Metabolism.Primary metabolism.Generation of metabolite precursors and energy.
VVTU31322_s_at					1.5657	0.0245403					1.29052	0.0417066	CB343527	Photosystem II PsbC protein	Metabolism.Primary metabolism.Generation of metabolite precursors and energy.
VVTU9894_at					1.84229	0.00129188	-1.34727	0.000323427			1.81906	7.84823e-05	VIT_05s0020g03440	Photosystem II 11 kDa protein PSB27	Metabolism.Primary metabolism.Generation of metabolite precursors and energy.
VVTU12298_at	-1.34559	0.00493164	1.06838	0.0237802	2.41397	0.000270388	-1.53101	0.000976596			2.39854	0.00261806	VIT_11s0016g01400	PSBX (photosystem II subunit X)	Metabolism.Primary metabolism.Generation of metabolite precursors and energy.
VVTU30140_at	-2.15909	0.000337959	1.41335	0.00101662	3.57244	2.27578e-05	-2.58534	0.000216866	1.12578	0.0371775	3.71112	4.09734e-05	VIT_04s0008g01730	PSBX (photosystem II subunit X)	Metabolism.Primary metabolism.Generation of metabolite precursors and energy.
VVTU27587_s_at	-2.28359	0.000231658			2.96596	3.07432e-05	-2.49412	6.85014e-05			3.11257	3.8259e-05	VIT_04s0008g01730	PSBX (photosystem II subunit X)	Metabolism.Primary metabolism.Generation of metabolite precursors and energy.
VVTU3452_at	-1.86588	0.00604598			2.35168	0.00125	-1.86224	0.00998134			2.76652	0.00137777	VIT_18s0001g11710	Photosystem II PsbO protein	Metabolism.Primary metabolism.Generation of metabolite precursors and energy.
VVTU1950_s_at	-1.15439	0.00173467			2.05761	0.000189509	-1.06326	0.003547			1.74481	0.00121863	VIT_12s0028g01080	Photosystem II oxygen-evolving complex precursor, 23kda PSBP	Metabolism.Primary metabolism.Generation of metabolite precursors and energy.
VVTU34635_s_at			1.11479	0.00272513	2.08009	0.000142075	-1.19333	0.00112478			1.83845	0.000527244	VIT_12s0028g01080	Photosystem II oxygen-evolving complex precursor, 23kda PSBP	Metabolism.Primary metabolism.Generation of metabolite precursors and energy.
VVTU1194_at					1.62653	0.000541665					1.81215	0.00157885	VIT_07s0005g04400	Photosystem II reaction centre W (PsbW)	Metabolism.Primary metabolism.Generation of metabolite precursors and energy.
VVTU3666_x_at	-1.51902	0.000663262			2.09047	0.000155555	-1.79213	0.000474842			2.24882	0.000624426	VIT_19s0027g00200	Photosystem II 10 kDa polypeptide PSBR	Metabolism.Primary metabolism.Generation of metabolite precursors and energy.
VVTU8047_x_at	-1.02804	0.00455056			1.30883	0.00103844	-1.13967	0.000307755			1.5853	0.00323702	VIT_19s0027g00200	Photosystem II 10 kDa polypeptide PSBR	Metabolism.Primary metabolism.Generation of metabolite precursors and energy.
VVTU27864_s_at	-1.36244	0.0100179	1.46377	0.00529156	2.82621	6.21013e-05	-1.51093	0.000451016	1.15082	0.0474281	2.66175	0.000339343	VIT_14s0081g00060	Photosystem II reaction centre W (PsbW)	Metabolism.Primary metabolism.Generation of metabolite precursors and energy.
VVTU19187_s_at	-1.57231	0.00175067	1.26561	0.00514627	2.83792	4.18493e-05	-2.19084	0.00276301			2.86999	0.00156859	VIT_07s0141g00570	Photosystem II reaction centre W (PsbW)	Metabolism.Primary metabolism.Generation of metabolite precursors and energy.
VVTU7136_s_at	-1.41351	0.00435789	1.43925	0.00163125	2.85276	2.44781e-05	-1.83475	0.000356088			2.67618	4.09509e-05	VIT_14s0081g00060	Photosystem II reaction centre W (PsbW)	Metabolism.Primary metabolism.Generation of metabolite precursors and energy.
VVTU14223_at					1.71187	2.44781e-05					1.1614	0.000533092	VIT_07s0005g00100	LPA1 (LOW PSII accumulation1)	Metabolism.Primary metabolism.Generation of metabolite precursors and energy.
VVTU17823_s_at	-2.07371	0.000758933	1.36307	0.00396019	3.43679	6.20803e-05	-2.6986	0.000828693			3.58109	8.81809e-05	VIT_00s0904g00010	Photosystem II oxygen-evolving enhancer protein PSBQ	Metabolism.Primary metabolism.Generation of metabolite precursors and energy.
VVTU9643_at			1.41875	0.0107124	1.94883	0.000755696					1.53646	0.00833199	VIT_01s0026g02680	Oxygen evolving enhancer 3 (PsbQ)	Metabolism.Primary metabolism.Generation of metabolite precursors and energy.
VVTU35049_s_at					1.3432	0.00185731					1.39531	0.00291323	VIT_00s0207g00210	Photosystem II PsbO protein	Metabolism.Primary metabolism.Generation of metabolite precursors and energy.
VVTU11969_at					1.67873	0.0020634					1.37037	0.00164135	VIT_13s0019g00260	Photosystem II reaction center PsbP	Metabolism.Primary metabolism.Generation of metabolite precursors and energy.
VVTU39679_s_at					1.30784	0.00310882					1.84333	0.00332388	VIT_18s0001g02740	Photosystem II 22 kDa protein PSBS	Metabolism.Primary metabolism.Generation of metabolite precursors and energy.
VVTU475_at			1.33258	0.0132756	2.09668	0.00217819					1.64815	0.00733621	VIT_19s0014g05080	Oxygen evolving enhancer 3 (PsbQ)	Metabolism.Primary metabolism.Generation of metabolite precursors and energy.
VVTU32284_at	-2.10991	0.0135585			1.79155	0.015713	-1.48342	0.000687241			1.35165	0.000332315	CB347827	Globulin subunit beta precursor 11S	Metabolism.Primary metabolism.Generation of metabolite precursors and energy.
VVTU32277_at	-1.7118	9.06523e-05			1.81288	1.23872e-05	-1.46628	0.000262962			1.70889	3.86442e-05	VVTU32277_at	Globulin 11S	Metabolism.Primary metabolism.Generation of metabolite precursors and energy.
VVTU32084_at	-1.40037	0.00186737			2.06484	0.000119296	-1.1778	0.00397111			1.79889	0.000439385	CB349305	Albumin seed storage protein precursor	Metabolism.Primary metabolism.Generation of metabolite precursors and energy.
VVTU29822_x_at	-1.28826	0.000229911			1.21563	7.17665e-05	-1.0774	0.00246168			1.30248	0.000130333	VVTU29822_x_at	Globulin isoform 3 11S	Metabolism.Primary metabolism.Generation of metabolite precursors and energy.
VVTU33229_at					1.10629	0.000172322					1.16313	0.000819498	GSVIVT00035671001	Kafirin cluster	Metabolism.Primary metabolism.Generation of metabolite precursors and energy.
VVTU32320_x_at	-2.25973	0.0140394			2.22757	0.00807703	-1.42204	0.00131395			1.23729	0.000566114	VVTU32320_at	7S globulin precursor, basic	Metabolism.Primary metabolism.Generation of metabolite precursors and energy.
VVTU32320_at	-1.89995	0.00365589			2.07329	0.00104418	-1.37466	0.00271175			1.07827	0.00576628	VVTU32320_at	7S globulin precursor, basic	Metabolism.Primary metabolism.Generation of metabolite precursors and energy.
VVTU32249_at	-1.16237	0.000313011			1.38244	4.08744e-05					1.09606	0.000754443	CB348066	7S globulin precursor, basic	Metabolism.Primary metabolism.Generation of metabolite precursors and energy.
VVTU20957_at	-1.75791	0.013983			2.32833	0.00197479	-1.52916	0.0024347			1.49768	0.00297604	VIT_16s0039g01910	Vegetative storage protein win4.5	Metabolism.Primary metabolism.Generation of metabolite precursors and energy.
VVTU5625_at					1.27181	0.000104707					1.02166	0.0100879	VIT_18s0075g00220	ReMembR-H2 protein JR702	Metabolism.Primary metabolism.Generation of metabolite precursors and energy.
VVTU6569_at	-1.83205	0.00891707			1.88741	0.0246413	-1.32472	0.0164419	1.04351	0.0475592	2.36824	0.000327997	VIT_18s0001g10830	Patatin	Metabolism.Primary metabolism.Generation of metabolite precursors and energy.
VVTU21947_at	-1.37857	0.023239			1.07486	0.00709094	-1.28545	0.00424138			1.07972	0.0174609	VIT_13s0019g04200	Patatin	Metabolism.Primary metabolism.Generation of metabolite precursors and energy.
VVTU5705_s_at	1.30149	0.00276452	-3.62779	0.00381773	-4.92927	0.000305462	1.89315	0.0285133			-3.75886	0.00478263	VIT_14s0128g00570	Germin	Metabolism.Primary metabolism.Generation of metabolite precursors and energy.
VVTU7118_at	-5.34572	0.00787605			5.29337	0.004307	-3.76624	0.027668			3.81927	0.0233935	VIT_14s0060g02730	Germin	Metabolism.Primary metabolism.Generation of metabolite precursors and energy.
VVTU21799_x_at	-5.48661	0.0127923			5.47339	0.00745942	-3.6501	0.0543087			3.71682	0.0462836	VIT_19s0177g00090	Albumin, 2S	Metabolism.Primary metabolism.Generation of metabolite precursors and energy.
VVTU39844_x_at	-6.90982	0.0138567			6.90284	0.00817369	-4.0023	0.0615153			4.04794	0.0545466	VIT_07s0151g00640	Globulin-1 S allele precursor	Metabolism.Primary metabolism.Generation of metabolite precursors and energy.
VVTU39975_s_at	-6.43011	0.0215444			6.50679	0.0125907	-4.0555	0.0964245			4.0241	0.0930304	VIT_07s0151g00640	Globulin-1 S allele precursor	Metabolism.Primary metabolism.Generation of metabolite precursors and energy.
VVTU35037_x_at	-7.36815	0.00459523			7.53247	0.00190401	-5.51874	0.0196781			5.49341	0.0174414	VIT_19s0177g00090	Albumin, 2S	Metabolism.Primary metabolism.Generation of metabolite precursors and energy.
VVTU29822_s_at	-8.51089	0.0067343			8.68633	0.00310893	-6.19385	0.0686966			6.06741	0.0682308	VIT_07s0005g03420	Globulin isoform 3 11S	Metabolism.Primary metabolism.Generation of metabolite precursors and energy.
VVTU19675_s_at	-8.52916	0.00695044			8.58707	0.00338418	-6.0207	0.0746874			6.08051	0.0673958	VIT_07s0005g03420	Globulin isoform 3 11S	Metabolism.Primary metabolism.Generation of metabolite precursors and energy.
VVTU17146_s_at	-8.46018	0.00782931			8.5903	0.00378909	-5.97239	0.0802571			6.09775	0.0699729	VIT_07s0005g03420	Globulin isoform 3 11S	Metabolism.Primary metabolism.Generation of metabolite precursors and energy.
VVTU9588_x_at	-5.87967	0.00356214			5.86814	0.00162216	-4.92566	0.0104559			4.93546	0.00867279	VIT_07s0005g03410	Globulin 11S	Metabolism.Primary metabolism.Generation of metabolite precursors and energy.
VVTU32676_s_at	-8.51957	0.00805056			8.52189	0.00421359	-6.07741	0.0719854			5.9549	0.0711963	VIT_07s0005g03420	Globulin isoform 3 11S	Metabolism.Primary metabolism.Generation of metabolite precursors and energy.
VVTU13710_s_at	-8.53373	0.00681414			8.68661	0.00317105	-6.01933	0.0748989			6.05897	0.0683209	VIT_07s0005g03420	Globulin isoform 3 11S	Metabolism.Primary metabolism.Generation of metabolite precursors and energy.
VVTU12355_x_at	-6.74154	0.0348463			6.71466	0.0237615	-4.93743	0.0983459			4.97852	0.0900409	VIT_07s0005g03410	Globulin 11S	Metabolism.Primary metabolism.Generation of metabolite precursors and energy.
VVTU40232_s_at	-6.20674	0.0131723			6.34577	0.00691266	-4.42665	0.0667233			4.38106	0.0638662	VIT_07s0005g03410	Globulin 11S	Metabolism.Primary metabolism.Generation of metabolite precursors and energy.
VVTU32181_at	-1.58423	0.00271615			1.52	0.00118532	-1.19265	0.00120507			1.16944	0.000292124	VIT_19s0177g00090	Albumin, 2S	Metabolism.Primary metabolism.Generation of metabolite precursors and energy.
VVTU30006_s_at	-6.5073	0.0187498			6.42922	0.0120656	-3.31299	0.089292			3.21286	0.0915637	VIT_07s0151g00640	Globulin-1 S allele precursor	Metabolism.Primary metabolism.Generation of metabolite precursors and energy.
VVTU40226_x_at	-3.50255	0.053184			3.95241	0.0237239					2.58078	0.0902497	VIT_19s0177g00090	Albumin, 2S	Metabolism.Primary metabolism.Generation of metabolite precursors and energy.
VVTU40216_s_at	-7.43361	0.0251686			7.45012	0.0159427					5.29006	0.0941796	VIT_07s0005g03410	Globulin 11S	Metabolism.Primary metabolism.Generation of metabolite precursors and energy.
VVTU34560_s_at					1.13507	0.00322979					1.00454	0.0302229	VIT_19s0177g00090	Albumin, 2S	Metabolism.Primary metabolism.Generation of metabolite precursors and energy.
VVTU4712_s_at					1.34485	0.00231527					1.03848	0.0201107	VIT_19s0177g00090	Albumin, 2S	Metabolism.Primary metabolism.Generation of metabolite precursors and energy.
VVTU17845_s_at					1.27334	0.000614816					1.16938	0.00252675	VIT_09s0002g07880	Pyrophosphate-energized vacuolar membrane proton pump	Metabolism.Primary metabolism.Generation of metabolite precursors and energy.
VVTU27360_s_at	1.24315	0.0743525					1.1091	0.0236773					VIT_08s0040g01170	Hydroxymethylglutaryl-CoA lyase	Metabolism.Primary metabolism.Lipid metabolism.
VVTU6339_at	-2.04101	0.0147851			2.18667	0.00685592	-1.08449	0.0376603			1.27176	0.0173834	VIT_14s0219g00280	Glycerol-3-phosphate dehydrogenase (NAD+)	Metabolism.Primary metabolism.Lipid metabolism.
VVTU24672_at					-1.94009	0.000902005	1.20846	0.000376283			-1.42092	0.00754372	VIT_14s0108g00890	Beta-1,3-galactosyltransferase	Metabolism.Primary metabolism.Lipid metabolism.
VVTU10087_at			-2.82762	0.000948766	-2.79827	1.23872e-05					-1.65071	0.095268	VIT_04s0079g00790	Acyl-CoA synthetases (Acyl-activating enzyme 11)	Metabolism.Primary metabolism.Lipid metabolism.
VVTU10275_at	-1.50316	0.00174237	1.44771	0.00336713	2.95087	5.73737e-05	-2.03681	0.00552326			2.65289	0.00233717	VIT_07s0005g01790	Acyl-CoA synthetase long-chain member 2	Metabolism.Primary metabolism.Lipid metabolism.
VVTU17005_at	1.48489	0.00869801			-1.23889	0.00159883	1.12597	0.0120129					VIT_18s0001g11900	GNS1/SUR4 membrane	Metabolism.Primary metabolism.Lipid metabolism.
VVTU8147_at	-1.0587	0.0257228			1.86545	0.00346447					1.61494	0.0146527	VIT_12s0034g01240	GNS1/SUR4 membrane	Metabolism.Primary metabolism.Lipid metabolism.
VVTU22040_at					1.67706	0.00796318	-1.14173	0.0611019			1.9616	0.00239152	VIT_13s0064g01480	Lipoxygenase LOX1	Metabolism.Primary metabolism.Lipid metabolism.
VVTU25374_at					1.49925	0.000516849					1.49005	0.00069426	VIT_05s0020g03170	Lipoxygenase	Metabolism.Primary metabolism.Lipid metabolism.
VVTU22687_x_at	1.65305	0.000727698			-1.42676	0.000863369	1.54399	0.000319076			-1.20262	0.0018573	VIT_06s0004g01510	Lipoxygenase (LOX2)	Metabolism.Primary metabolism.Lipid metabolism.
VVTU14625_s_at			2.11357	0.0015833	1.4612	0.01304			1.04	0.0369409	1.23568	0.0762554	VIT_06s0004g01510	Lipoxygenase (LOX2)	Metabolism.Primary metabolism.Lipid metabolism.
VVTU13955_at			-4.05971	0.00454303	-4.03699	0.00159509					-2.15317	0.0492222	VIT_14s0128g00780	Lipoxygenase	Metabolism.Primary metabolism.Lipid metabolism.
VVTU16057_at					-1.8556	0.0121563					-1.54177	0.0175687	VIT_18s0001g11630	Allene oxide synthase	Metabolism.Primary metabolism.Lipid metabolism.
VVTU7003_at	-1.09671	0.0021117					-1.53858	0.00210349			1.90821	0.000696062	VIT_14s0083g00110	Allene oxide cyclase	Metabolism.Primary metabolism.Lipid metabolism.
VVTU2697_at	-1.23895	0.00562215			1.7996	0.000172583					1.36918	0.0115453	VIT_06s0004g01770	Acetyl-CoA carboxylase, biotin carboxylase	Metabolism.Primary metabolism.Lipid metabolism.
VVTU2394_s_at	1.4582	0.0180728			-1.51976	0.00798353	1.48732	0.00387443			-1.14422	0.0213226	VIT_04s0008g02250	Beta-ketoacyl-CoA synthase	Metabolism.Primary metabolism.Lipid metabolism.
VVTU1910_at	1.25661	0.0476568			-0.99954	0.0331759	1.41456	0.0144658					VIT_05s0020g04540	Beta-ketoacyl-CoA synthase	Metabolism.Primary metabolism.Lipid metabolism.
VVTU22371_at					1.60218	0.000221494					1.12198	0.00744966	VIT_03s0063g02640	Beta-ketoacyl-CoA synthase	Metabolism.Primary metabolism.Lipid metabolism.
VVTU20175_at					1.38739	3.87596e-05					1.36599	0.00139998	VIT_14s0030g01340	Beta-ketoacyl-CoA synthase	Metabolism.Primary metabolism.Lipid metabolism.
VVTU24167_at			1.72155	0.0546658	1.8676	0.0294449					3.19904	0.0323676	VIT_16s0050g00830	Beta-ketoacyl-CoA synthase	Metabolism.Primary metabolism.Lipid metabolism.
VVTU40605_s_at					1.03875	0.00949115	-1.29496	0.00402659			1.34279	0.000828235	VIT_07s0104g00810	Lipoyltransferase (LIP2p)	Metabolism.Primary metabolism.Lipid metabolism.
VVTU1958_at			1.07394	0.000896951	1.61675	2.17621e-05					1.51027	0.00519978	VIT_13s0067g02060	Biotin/lipoyl attachment domain-containing protein	Metabolism.Primary metabolism.Lipid metabolism.
VVTU38502_at			2.03205	0.0352933					1.18393	0.0891324			VIT_15s0048g02720	fatty acid elongase	Metabolism.Primary metabolism.Lipid metabolism.
VVTU3432_at	1.08881	0.00295574			-1.13638	0.00220077					-1.05243	0.00119295	VIT_11s0016g04700	Beta-ketoacyl-CoA synthase	Metabolism.Primary metabolism.Lipid metabolism.
VVTU40594_at	-1.76578	0.00278293			1.5457	0.00492253	-1.84016	0.020956					VIT_07s0141g00090	Fatty acid elongase 1	Metabolism.Primary metabolism.Lipid metabolism.
VVTU12526_s_at					1.29972	0.000128782	-1.15509	0.00215229			1.52783	0.000555025	VIT_12s0055g01100	Beta-hydroxyacyl-ACP dehydratase	Metabolism.Primary metabolism.Lipid metabolism.
VVTU5805_at					1.2736	0.0362311					1.15333	0.046966	VIT_02s0488g00020	Palmitoyl-protein thioesterase 1 precursor	Metabolism.Primary metabolism.Lipid metabolism.
VVTU24552_at					1.46329	0.00676426					1.54504	0.000945827	VIT_11s0016g00130	Omega-6 fatty acid desaturase, chloroplast (FAD6) (FADC)	Metabolism.Primary metabolism.Lipid metabolism.
VVTU32104_x_at	-2.73127	0.00213021			3.057	0.000496606	-1.98451	0.00149096			2.63972	0.000310209	VIT_06s0004g01250	Omega-6 fatty acid desaturase, endoplasmic reticulum (FAD2)	Metabolism.Primary metabolism.Lipid metabolism.
VVTU6628_at	-3.5188	0.00135056			3.38531	1.05389e-05	-3.1361	0.0186855			3.01528	0.0257102	VIT_05s0020g00930	Soluble diacylglycerol acyltransferase	Metabolism.Primary metabolism.Lipid metabolism.
VVTU26004_x_at	-1.40348	0.000805666			1.22846	0.000119296					1.23511	0.00571859	VIT_05s0077g01750	SAG101 (senescence-associated gene 101)	Metabolism.Primary metabolism.Lipid metabolism.
VVTU25721_x_at	-1.31063	0.000386328					-1.002	0.0106148					VIT_14s0066g01830	SAG101 (senescence-associated gene 101)	Metabolism.Primary metabolism.Lipid metabolism.
VVTU5232_at	-1.63758	0.00205253			2.07184	0.000357996	-1.8683	0.00135764			1.66293	0.00142014	VIT_07s0005g00510	Monoglyceride lipase	Metabolism.Primary metabolism.Lipid metabolism.
VVTU8356_at	1.57567	0.0188745					1.79796	0.0053597			-1.45119	0.00524597	VIT_07s0005g01240	Triacylglycerol lipase	Metabolism.Primary metabolism.Lipid metabolism.
VVTU1815_at	-1.87391	0.0121074	1.08014	0.00200596	2.95405	0.000637317	-2.33441	0.0207101			2.93811	0.0071944	VIT_01s0011g05200	Phosphoethanolamine N-methyltransferase 1	Metabolism.Primary metabolism.Lipid metabolism.
VVTU9002_s_at	-1.23615	0.00071647			1.89649	2.27578e-05	-1.68554	0.000544325			2.25176	2.5248e-05	VIT_01s0011g01320	Cholinephosphate cytidylyltransferase	Metabolism.Primary metabolism.Lipid metabolism.
VVTU34674_s_at					1.08671	4.37039e-05					1.01894	0.0168909	VIT_03s0017g01980	Choline-phosphate cytidylyltransferase B	Metabolism.Primary metabolism.Lipid metabolism.
VVTU1661_at	1.0257	0.0178727			-1.51257	0.00239692	1.39973	0.00092912			-1.33412	0.00159913	VIT_11s0052g01840	Diacylglycerol kinase	Metabolism.Primary metabolism.Lipid metabolism.
VVTU3715_at	1.39888	0.0240553			-1.67337	0.0106665	1.68197	0.0787185					VIT_17s0000g02430	Phosphoethanolamine N-methyltransferase	Metabolism.Primary metabolism.Lipid metabolism.
VVTU36311_at	-1.06003	0.00324682					-1.1343	0.000262962					VIT_12s0178g00140	Diacylglycerol kinase 1	Metabolism.Primary metabolism.Lipid metabolism.
VVTU2202_at					1.14662	4.76939e-05					1.04651	0.0164348	VIT_01s0011g04160	Phosphatidic acid phosphatase alpha	Metabolism.Primary metabolism.Lipid metabolism.
VVTU34982_s_at					1.02994	0.000144212					1.05049	0.0145481	VIT_01s0011g04160	Phosphatidic acid phosphatase alpha	Metabolism.Primary metabolism.Lipid metabolism.
VVTU25722_at					-1.05222	0.00780272					-1.15045	0.0173251	VIT_18s0001g11910	1-acyl-sn-glycerol-3-phosphate acyltransferase 4	Metabolism.Primary metabolism.Lipid metabolism.
VVTU4649_s_at			1.09425	0.00307576	1.56488	0.000213244					1.44847	0.000244049	VIT_00s0264g00100	Phospholipase D delta isoform 1b	Metabolism.Primary metabolism.Lipid metabolism.
VVTU25996_at			1.34291	0.00141407	1.96484	2.27578e-05					1.79603	0.000417463	VIT_00s0264g00100	Phospholipase D delta isoform 1b	Metabolism.Primary metabolism.Lipid metabolism.
VVTU11460_s_at	-1.28737	0.0122238			1.77753	0.000898003					1.19157	0.0018269	VIT_11s0103g00190	Phospholipase A2 alpha	Metabolism.Primary metabolism.Lipid metabolism.
VVTU1891_at			1.20835	0.0126433	1.23719	0.0038987			1.04723	0.0525075	1.41974	0.00934369	VIT_00s0583g00030	Sphingolipid delta 4 desaturase DES-1	Metabolism.Primary metabolism.Lipid metabolism.
VVTU6527_at	-1.50383	0.00350814			1.49282	0.0015936	-1.67561	0.00408857			1.53631	0.00797234	VIT_03s0091g00450	Progesterone 5-beta-reductase	Metabolism.Primary metabolism.Lipid metabolism.
VVTU1750_s_at					1.71137	0.000429939	-1.18599	0.000807318			1.51562	0.0110117	VIT_14s0060g00820	3-beta hydroxysteroid dehydrogenase	Metabolism.Primary metabolism.Lipid metabolism.
VVTU3496_at			1.10421	0.00325366	1.33999	0.00670448	-1.0194	0.0400245			2.89026	0.0303269	VIT_01s0146g00070	11-beta-hydroxysteroid dehydrogenase	Metabolism.Primary metabolism.Lipid metabolism.
VVTU26819_at			1.57304	0.00339649	1.89249	0.00275524					1.64951	0.010474	VIT_09s0054g01220	Cycloartenol synthase	Metabolism.Primary metabolism.Lipid metabolism.
VVTU7178_at	-1.31651	0.00104941			1.79869	8.04325e-05	-1.33599	0.00489523			1.84414	0.0021552	VIT_05s0102g01170	Sterol-4-alpha-carboxylate 3-dehydrogenase, decarboxylating	Metabolism.Primary metabolism.Lipid metabolism.
VVTU13909_s_at	-1.27273	0.00053629			1.36389	0.000425068	-1.31841	0.0166835			1.28931	0.0090268	VIT_05s0102g01170	Sterol-4-alpha-carboxylate 3-dehydrogenase, decarboxylating	Metabolism.Primary metabolism.Lipid metabolism.
VVTU35040_s_at					1.14867	0.000214359					1.06199	0.000527244	VIT_03s0038g00450	Squalene synthase	Metabolism.Primary metabolism.Lipid metabolism.
VVTU2249_at	1.11779	0.0108901	1.33345	0.00934287					1.13944	0.0574577			VIT_01s0010g01200	Cell elongation protein / DWARF1 / DIMINUTO (DIM)	Metabolism.Primary metabolism.Lipid metabolism.
VVTU35264_at					-1.09377	0.0090804	1.39938	0.00121861			-1.40013	0.000290271	VIT_04s0023g00050	Sterol glucosyltransferase	Metabolism.Primary metabolism.Lipid metabolism.
VVTU27972_at	-1.02103	0.0033184			1.60549	2.50114e-05					1.66945	0.00638903	GSVIVT00012707001	1-deoxy-D-xylulose-5-phosphate synthase, chloroplast precursor	Metabolism.Primary metabolism.Lipid metabolism.
VVTU39097_at	-1.41332	0.00807679			1.47829	0.0022098	-1.41461	0.0015068			1.54953	0.00403577	VIT_04s0079g00680	Phytoene synthase, chloroplast precursor	Metabolism.Primary metabolism.Lipid metabolism.
VVTU31410_x_at					-1.14029	7.54269e-05					-1.0603	0.00283026	VIT_19s0014g00070	Solanesyl diphosphate synthase	Metabolism.Primary metabolism.Lipid metabolism.
VVTU22580_at			1.93577	0.00981732	2.32634	0.000197316			1.11726	0.023708	1.83653	0.000426226	VIT_18s0122g00610	3-hydroxy-3-methylglutaryl-coenzyme A reductase 3	Metabolism.Primary metabolism.Lipid metabolism.
VVTU6623_at			1.23323	0.0135079	1.40656	0.000100524					1.19575	0.0104842	VIT_18s0122g00610	3-hydroxy-3-methylglutaryl-coenzyme A reductase 3	Metabolism.Primary metabolism.Lipid metabolism.
VVTU1596_at			1.61501	0.0270518	1.90361	0.000624648					1.43873	0.000294226	VIT_18s0122g00610	3-hydroxy-3-methylglutaryl-coenzyme A reductase 3	Metabolism.Primary metabolism.Lipid metabolism.
VVTU22666_at	-1.24089	0.000668664			1.64692	2.27578e-05	-1.33634	0.000772438			1.77149	0.000136864	VIT_06s0009g01740	Geranylgeranyl reductase	Metabolism.Primary metabolism.Lipid metabolism.
VVTU8734_s_at					1.12732	3.73596e-05	-1.02934	0.00094396			1.40888	9.92605e-05	VIT_17s0000g08390	1-deoxy-D-xylulose 5-phosphate reductoisomerase, chloroplast	Metabolism.Primary metabolism.Lipid metabolism.
VVTU33644_s_at	-1.88688	0.00267116			1.9667	0.000706742	-1.594	0.00976618			1.30701	0.0254771	VIT_16s0039g01410	Tocopherol O-methyltransferase, chloroplast precursor	Metabolism.Primary metabolism.Lipid metabolism.
VVTU930_at	-1.69904	0.0114807			1.58257	0.00408953	-1.21444	0.0205406			1.12961	0.0269294	VIT_16s0039g01410	Tocopherol O-methyltransferase, chloroplast precursor	Metabolism.Primary metabolism.Lipid metabolism.
VVTU11913_at	-3.2977	0.0001218			3.62212	1.91021e-05	-3.54371	3.59345e-06			3.98891	2.45962e-06	VIT_04s0023g03810	Jasmonate O-methyltransferase	Metabolism.Primary metabolism.Lipid metabolism.
VVTU3346_s_at	1.74832	0.000146449	1.29471	0.00256009			1.31815	0.015775			-1.0359	0.00389437	VIT_12s0057g01060	Jasmonate O-methyltransferase	Metabolism.Primary metabolism.Lipid metabolism.
VVTU1657_s_at	-5.86963	0.000165648			6.18747	3.53464e-05	-5.73057	3.68298e-05			5.51609	2.45294e-05	VIT_00s0253g00080	Methyl jasmonate esterase	Metabolism.Primary metabolism.Lipid metabolism.
VVTU17658_s_at	-1.03881	0.00472495	1.41871	0.000787647	2.45752	3.33216e-05	-1.44858	0.000259349			2.06709	9.63183e-06	VIT_03s0091g00870	Adenylylsulfate kinase 1 (AKN1)	Metabolism.Primary metabolism.Nucleobase, nucleoside, nucleotide, nucleic acid metabolism.
VVTU9066_at					1.68754	0.000617419	-1.03564	0.00365133			1.3475	0.000562437	VIT_03s0091g00870	Adenylylsulfate kinase 1 (AKN1)	Metabolism.Primary metabolism.Nucleobase, nucleoside, nucleotide, nucleic acid metabolism.
VVTU13567_at	-1.16708	0.00235253			1.78589	7.54764e-05					1.30243	0.00295689	VIT_06s0004g03360	Carbamoyl phosphate synthase large subunit	Metabolism.Primary metabolism.Nucleobase, nucleoside, nucleotide, nucleic acid metabolism.
VVTU28040_at	-1.21193	0.00538543			1.85045	0.000288898	-1.19065	0.000962185			1.96713	0.000363798	VVTU28040_at	Zinc knuckle	Metabolism.Primary metabolism.Nucleobase, nucleoside, nucleotide, nucleic acid metabolism.
VVTU4109_at					1.28914	2.39996e-05					1.45015	0.000232914	VVTU4109_at	Pigment defective 322	Metabolism.Primary metabolism.Nucleobase, nucleoside, nucleotide, nucleic acid metabolism.
VVTU16804_at	1.05666	0.000429333					1.00999	0.0010086			-1.18346	0.000606828	VIT_13s0019g05080	Zinc finger protein ATRZ-1A	Metabolism.Primary metabolism.Nucleobase, nucleoside, nucleotide, nucleic acid metabolism.
VVTU28046_at					1.77877	0.000989228	-1.3575	0.00109044			1.70074	0.0113757	VIT_05s0020g04860	Zinc knuckle	Metabolism.Primary metabolism.Nucleobase, nucleoside, nucleotide, nucleic acid metabolism.
VVTU11648_x_at			1.17824	0.00200396	1.42273	0.000622447					1.04286	0.00260902	VIT_16s0050g00230	Zinc knuckle	Metabolism.Primary metabolism.Nucleobase, nucleoside, nucleotide, nucleic acid metabolism.
VVTU26483_at					1.29404	0.000458328					1.28575	0.000368185	VIT_05s0049g01660	RNA-binding protein Musashi	Metabolism.Primary metabolism.Nucleobase, nucleoside, nucleotide, nucleic acid metabolism.
VVTU11982_at					1.65285	6.60695e-06					1.64392	0.000142173	VIT_08s0007g07410	H/ACA ribonucleoprotein complex subunit 1 protein 1	Metabolism.Primary metabolism.Nucleobase, nucleoside, nucleotide, nucleic acid metabolism.
VVTU9525_at					1.89681	0.0119771	-1.3292	0.00327161			1.38063	0.0210808	VIT_17s0000g00720	DNA-binding protein	Metabolism.Primary metabolism.Nucleobase, nucleoside, nucleotide, nucleic acid metabolism.
VVTU39573_at					1.32315	0.000273358	-1.18291	0.00365986			1.41792	0.000338015	VVTU39573_at	Toprim domain-containing protein	Metabolism.Primary metabolism.Nucleobase, nucleoside, nucleotide, nucleic acid metabolism.
VVTU9011_at	-1.04436	0.0345657			1.5334	0.00525366	-1.16212	0.0187931			1.48492	0.00205993	VIT_10s0092g00040	Toprim domain-containing protein	Metabolism.Primary metabolism.Nucleobase, nucleoside, nucleotide, nucleic acid metabolism.
VVTU25498_at					1.15979	0.000177464	-1.02937	0.00624244			1.12612	0.00061382	VIT_06s0004g01530	DNA topoisomerase 6 subunit B (TOP6B)	Metabolism.Primary metabolism.Nucleobase, nucleoside, nucleotide, nucleic acid metabolism.
VVTU40819_at					1.34958	0.000280406					1.29129	0.000634176	VIT_06s0004g01530	DNA topoisomerase 6 subunit B (TOP6B)	Metabolism.Primary metabolism.Nucleobase, nucleoside, nucleotide, nucleic acid metabolism.
VVTU9133_at					1.15562	0.000398455					1.11917	0.000215159	VIT_00s0250g00040	DNA binding protein, Plastid envelope	Metabolism.Primary metabolism.Nucleobase, nucleoside, nucleotide, nucleic acid metabolism.
VVTU27961_at			1.18275	0.00480923	1.89076	0.000143305					1.22972	0.00243709	VIT_17s0000g00710	DNA-binding protein	Metabolism.Primary metabolism.Nucleobase, nucleoside, nucleotide, nucleic acid metabolism.
VVTU1266_at	1.20022	0.00393845	1.01624	0.00426662			1.3086	0.00332438					VIT_17s0000g02550	HMR1 protein	Metabolism.Primary metabolism.Nucleobase, nucleoside, nucleotide, nucleic acid metabolism.
VVTU7680_at					1.08249	0.000102544					1.00914	0.0395318	VIT_12s0059g00450	DNA topoisomerase I	Metabolism.Primary metabolism.Nucleobase, nucleoside, nucleotide, nucleic acid metabolism.
VVTU12663_at	-1.69137	0.0549924			1.39584	0.0740595	-1.26368	0.0190347					VIT_00s0301g00100	BFN1 (bifunctional nuclease I)	Metabolism.Primary metabolism.Nucleobase, nucleoside, nucleotide, nucleic acid metabolism.
VVTU13792_at	1.48066	0.00121977	-1.62185	0.0084086	-3.10251	0.000237477					-2.42941	0.028242	VIT_01s0011g03670	Bifunctional nuclease	Metabolism.Primary metabolism.Nucleobase, nucleoside, nucleotide, nucleic acid metabolism.
VVTU10348_at					1.40918	5.7503e-05	-1.09136	0.00224701			1.19644	0.000426226	VIT_05s0029g00300	DNA repair protein RAD50	Metabolism.Primary metabolism.Nucleobase, nucleoside, nucleotide, nucleic acid metabolism.
VVTU38391_at	-1.08717	0.0143915			1.58764	7.19454e-05	-1.45592	0.00786878			1.922	0.00266461	VIT_07s0104g00790	Endonuclease	Metabolism.Primary metabolism.Nucleobase, nucleoside, nucleotide, nucleic acid metabolism.
VVTU23591_at					1.44319	7.00539e-05					1.1488	0.00084774	VIT_14s0066g01630	UVH3 (ultraviolet hypersensitive 3)	Metabolism.Primary metabolism.Nucleobase, nucleoside, nucleotide, nucleic acid metabolism.
VVTU23394_s_at					1.0829	0.00112988	-1.30316	0.00666204			1.54671	0.00132685	CB914015	DNA replication licensing factor	Metabolism.Primary metabolism.Nucleobase, nucleoside, nucleotide, nucleic acid metabolism.
VVTU7165_x_at	-1.37163	0.000267213					-1.34861	0.0218671					VIT_17s0000g07440	Replication protein A 70 kDa DNA-binding subunit	Metabolism.Primary metabolism.Nucleobase, nucleoside, nucleotide, nucleic acid metabolism.
VVTU25010_at					1.16186	0.000321832					1.05563	0.0235254	VIT_14s0060g00210	flap endonuclease 1a	Metabolism.Primary metabolism.Nucleobase, nucleoside, nucleotide, nucleic acid metabolism.
VVTU12853_at					-1.27344	0.000316045	1.08687	0.00562491			-1.18416	0.000383883	VIT_05s0077g00800	DNA replication protein	Metabolism.Primary metabolism.Nucleobase, nucleoside, nucleotide, nucleic acid metabolism.
VVTU730_s_at	-4.64866	0.000189022	1.87052	0.0189197	6.51919	1.14468e-05	-4.53767	0.0053123			5.71555	0.00038929	VIT_18s0041g00370	Double strand break repair protein (XRCC4)	Metabolism.Primary metabolism.Nucleobase, nucleoside, nucleotide, nucleic acid metabolism.
VVTU17046_at					1.24425	0.000234581					1.072	0.00435636	VIT_07s0129g01120	RNA exonuclease 1	Metabolism.Primary metabolism.Nucleobase, nucleoside, nucleotide, nucleic acid metabolism.
VVTU30634_at					1.16551	0.000172313					1.30511	0.00122561	VIT_07s0129g01120	RNA exonuclease 1	Metabolism.Primary metabolism.Nucleobase, nucleoside, nucleotide, nucleic acid metabolism.
VVTU6475_at					1.28446	0.00164381	-1.16256	0.007049			1.10443	0.00844448	VIT_11s0016g03220	RNA-directed RNA polymerase	Metabolism.Primary metabolism.Nucleobase, nucleoside, nucleotide, nucleic acid metabolism.
VVTU23469_at					1.07661	0.000332865					1.19265	0.00213935	VIT_14s0036g00850	Endoribonuclease L-PSP	Metabolism.Primary metabolism.Nucleobase, nucleoside, nucleotide, nucleic acid metabolism.
VVTU30838_s_at					1.07942	0.00245886					1.04416	0.00153859	VIT_06s0004g02040	RNA-binding protein 45 (RBP45)	Metabolism.Primary metabolism.Nucleobase, nucleoside, nucleotide, nucleic acid metabolism.
VVTU7342_at	-1.08177	0.00293436			1.27482	0.00226526					1.65042	0.00099982	VIT_05s0020g03760	RNA helicase SDE3 (SDE3)	Metabolism.Primary metabolism.Nucleobase, nucleoside, nucleotide, nucleic acid metabolism.
VVTU25972_at					1.50087	0.000137422					1.40035	0.000215723	VIT_19s0027g00490	DNA topoisomerase 2-associated protein PAT1	Metabolism.Primary metabolism.Nucleobase, nucleoside, nucleotide, nucleic acid metabolism.
VVTU24802_at			1.30872	0.00103761	1.48349	2.28162e-05					1.23999	0.00603631	VIT_01s0026g01000	Antiviral helicase SKI2	Metabolism.Primary metabolism.Nucleobase, nucleoside, nucleotide, nucleic acid metabolism.
VVTU664_at					1.21024	8.71519e-05					1.13968	0.00227891	VIT_15s0046g03200	ATP-dependent RNA helicase DDX6/DHH1	Metabolism.Primary metabolism.Nucleobase, nucleoside, nucleotide, nucleic acid metabolism.
VVTU5670_s_at					1.09573	9.73181e-05					1.16085	0.00169506	VIT_03s0017g01220	Polyadenylate-binding protein 2	Metabolism.Primary metabolism.Nucleobase, nucleoside, nucleotide, nucleic acid metabolism.
VVTU37838_at					1.14727	4.41774e-05					1.25251	0.00148293	VIT_09s0002g02350	RNA-binding protein Musashi	Metabolism.Primary metabolism.Nucleobase, nucleoside, nucleotide, nucleic acid metabolism.
VVTU12868_s_at					1.17524	0.00593334	-1.18756	0.00951588			1.35495	0.00970984	VIT_16s0050g02520	RNA polymerase sigma subunit SigE (sigE)	Metabolism.Primary metabolism.Nucleobase, nucleoside, nucleotide, nucleic acid metabolism.
VVTU4936_at					1.57967	3.33216e-05					1.45922	0.000367221	VIT_15s0024g00640	SIGB (SIGMA factor B)	Metabolism.Primary metabolism.Nucleobase, nucleoside, nucleotide, nucleic acid metabolism.
VVTU9554_at					1.49831	0.00154108					1.22786	0.00428644	VIT_16s0039g00660	RNA polymerase nonessential primary-like sigma factor SIGA	Metabolism.Primary metabolism.Nucleobase, nucleoside, nucleotide, nucleic acid metabolism.
VVTU9548_at	-1.19632	0.000961157			1.94531	3.53464e-05	-1.54596	0.000147362			1.90303	7.48093e-05	VIT_08s0007g05540	DNA-directed RNA polymerase II subunit E	Metabolism.Primary metabolism.Nucleobase, nucleoside, nucleotide, nucleic acid metabolism.
VVTU35151_s_at					1.28432	7.74759e-05					1.30341	0.000649657	VIT_08s0007g05540	DNA-directed RNA polymerase II subunit E	Metabolism.Primary metabolism.Nucleobase, nucleoside, nucleotide, nucleic acid metabolism.
VVTU22163_at	-1.28222	0.00524587					-1.39519	0.00562491					VIT_07s0104g00580	DNA-directed RNA polymerase III subunit C25	Metabolism.Primary metabolism.Nucleobase, nucleoside, nucleotide, nucleic acid metabolism.
VVTU17945_s_at	-1.23734	0.00267619			1.86573	0.000105313	-1.21725	0.000916546			1.82754	0.000177393	VIT_18s0001g10170	PAB8 (poly(A) binding protein 8)	Metabolism.Primary metabolism.Nucleobase, nucleoside, nucleotide, nucleic acid metabolism.
VVTU3587_s_at					1.2718	0.000146429					1.28985	0.00370117	VIT_03s0063g00070	PAB8 (poly(A) binding protein 8)	Metabolism.Primary metabolism.Nucleobase, nucleoside, nucleotide, nucleic acid metabolism.
VVTU27444_at					1.68144	2.64024e-05	-1.13891	0.000665304			1.73208	5.11466e-05	VIT_17s0000g07980	RDR2 (RNA-dependent RNA polymerase 2)	Metabolism.Primary metabolism.Nucleobase, nucleoside, nucleotide, nucleic acid metabolism.
VVTU16155_x_at					1.20475	0.0408673	-1.37547	0.0123988			1.40325	0.0524733	VIT_16s0098g00120	Polynucleotidyl transferase, Ribonuclease H fold	Metabolism.Primary metabolism.Nucleobase, nucleoside, nucleotide, nucleic acid metabolism.
VVTU7390_s_at					1.16677	0.000285592					1.30936	0.000792227	VIT_09s0018g01780	ACT domain repeat 1 (ACR1) uridylyltransferase	Metabolism.Primary metabolism.Nucleobase, nucleoside, nucleotide, nucleic acid metabolism.
VVTU19536_at	-1.54315	0.00422636			1.25208	0.00338979	-1.84122	0.000205677			1.31596	0.00112699	VIT_08s0007g07450	Splicing factor YT521-B	Metabolism.Primary metabolism.Nucleobase, nucleoside, nucleotide, nucleic acid metabolism.
VVTU14207_s_at					1.21787	0.0125504	-1.31544	0.0015068			1.41585	0.00380217	VIT_08s0007g07450	Splicing factor YT521-B	Metabolism.Primary metabolism.Nucleobase, nucleoside, nucleotide, nucleic acid metabolism.
VVTU3611_at	-1.14945	0.014775			1.24526	0.00418759	-1.27485	0.010574			1.42169	0.0213377	VIT_15s0048g01870	Arginine/serine-rich splicing factor RSP41	Metabolism.Primary metabolism.Nucleobase, nucleoside, nucleotide, nucleic acid metabolism.
VVTU38012_at					1.19752	0.00170688					1.10943	0.00509681	VIT_19s0014g01440	KH domain-containing quaking protein	Metabolism.Primary metabolism.Nucleobase, nucleoside, nucleotide, nucleic acid metabolism.
VVTU24193_at					1.58928	0.000366726	-1.01636	0.00407669			1.42445	0.00283026	VIT_16s0022g02110	DEAD box RNA helicase (PRH75)	Metabolism.Primary metabolism.Nucleobase, nucleoside, nucleotide, nucleic acid metabolism.
VVTU6286_at					1.11656	0.000733658					1.04913	0.00728642	VIT_16s0022g02110	DEAD box RNA helicase (PRH75)	Metabolism.Primary metabolism.Nucleobase, nucleoside, nucleotide, nucleic acid metabolism.
VVTU16265_at	-1.0508	0.00508797	1.34158	0.00077578	2.39238	5.12247e-05	-1.77857	0.0182664			2.30025	0.00508081	VIT_13s0064g01280	SWAP (Suppressor-of-White-APricot)	Metabolism.Primary metabolism.Nucleobase, nucleoside, nucleotide, nucleic acid metabolism.
VVTU12427_at					1.09671	0.00178173					1.02497	0.000362636	VIT_19s0015g01330	Small nuclear ribonucleoprotein D1	Metabolism.Primary metabolism.Nucleobase, nucleoside, nucleotide, nucleic acid metabolism.
VVTU1317_at					1.11015	0.000109477					1.02778	0.00117792	VIT_13s0156g00020	SC35 splicing factor SCL30a, 30a kD	Metabolism.Primary metabolism.Nucleobase, nucleoside, nucleotide, nucleic acid metabolism.
VVTU1299_at					1.63318	2.27578e-05			1.01143	0.0368941	1.8198	0.000725061	VIT_06s0004g00200	Splicing factor YT521-B	Metabolism.Primary metabolism.Nucleobase, nucleoside, nucleotide, nucleic acid metabolism.
VVTU30191_s_at					1.6012	3.64417e-05	-1.65229	0.000407328			1.94246	0.00132128	VIT_05s0077g01010	HCF107 (high chlorophyll fluorescent 107)	Metabolism.Primary metabolism.Nucleobase, nucleoside, nucleotide, nucleic acid metabolism.
VVTU7092_at					1.3044	0.000268286					1.31286	0.00132128	VIT_07s0005g04280	MRNA splicing protein (Prp39)	Metabolism.Primary metabolism.Nucleobase, nucleoside, nucleotide, nucleic acid metabolism.
VVTU30101_at	-1.1971	0.00160294			1.73234	2.27578e-05	-1.22868	0.00645308			1.6402	0.0017476	VIT_16s0050g02340	Regulator of nonsense transcripts 1	Metabolism.Primary metabolism.Nucleobase, nucleoside, nucleotide, nucleic acid metabolism.
VVTU26988_at					1.18181	5.41677e-05	-1.14036	0.00166542			1.19929	0.00155807	VIT_16s0050g02340	Regulator of nonsense transcripts 1	Metabolism.Primary metabolism.Nucleobase, nucleoside, nucleotide, nucleic acid metabolism.
VVTU13581_at					1.00165	0.023617	-1.02872	0.0505708			1.08261	0.0457243	VIT_16s0050g02330	Regulator of nonsense transcripts 1	Metabolism.Primary metabolism.Nucleobase, nucleoside, nucleotide, nucleic acid metabolism.
VVTU3743_at					1.24499	0.00138623					1.16998	0.000426226	VIT_10s0003g02750	IMP dehydrogenase/GMP reductase	Metabolism.Primary metabolism.Nucleobase, nucleoside, nucleotide, nucleic acid metabolism.
VVTU22882_at					1.6801	1.09971e-05					1.40198	0.0154552	GSVIVT00007310001	Adenine phosphoribosyltransferase 1	Metabolism.Primary metabolism.Nucleobase, nucleoside, nucleotide, nucleic acid metabolism.
VVTU11905_at	1.05937	0.0295921	2.08862	0.00284707	1.02925	0.00217765			1.35349	0.0841468	1.18241	0.00892999	VIT_18s0001g08320	IMP dehydrogenase/GMP reductase	Metabolism.Primary metabolism.Nucleobase, nucleoside, nucleotide, nucleic acid metabolism.
VVTU31518_at					1.21769	0.000230784					1.47531	0.000429515	VIT_12s0028g00260	Phosphoribosylamine--glycine ligase (PUR2)	Metabolism.Primary metabolism.Nucleobase, nucleoside, nucleotide, nucleic acid metabolism.
VVTU29283_at					1.3199	0.000140058					1.03927	0.000180907	VIT_08s0056g01420	Polynucleotide phosphorylase	Metabolism.Primary metabolism.Nucleobase, nucleoside, nucleotide, nucleic acid metabolism.
VVTU14554_at			-1.23176	0.0658875	-2.17758	0.00295444					-1.66298	0.00354078	VIT_05s0020g02200	Inosine-uridine preferring nucleoside hydrolase	Metabolism.Primary metabolism.Nucleobase, nucleoside, nucleotide, nucleic acid metabolism.
VVTU4974_s_at	-1.4007	0.00174237			2.33788	4.69821e-05	-1.8168	0.000469236			1.95969	0.000209559	VIT_09s0002g07120	Adenine phosphoribosyltransferase	Metabolism.Primary metabolism.Nucleobase, nucleoside, nucleotide, nucleic acid metabolism.
VVTU7666_at					1.41413	7.00539e-05					1.4012	0.000214752	VIT_01s0011g01460	AICARFT/IMPCHase bienzyme; MGS	Metabolism.Primary metabolism.Nucleobase, nucleoside, nucleotide, nucleic acid metabolism.
VVTU35921_x_at	-2.02952	3.37882e-05			2.36825	3.57013e-06	-1.95085	4.19875e-05			2.31153	1.31549e-05	VIT_16s0050g01840	Nucleoside triphosphatase	Metabolism.Primary metabolism.Nucleobase, nucleoside, nucleotide, nucleic acid metabolism.
VVTU21675_at	-1.05976	0.0005191					-1.14554	0.0197763			1.06354	0.000524492	VIT_16s0050g01840	Nucleoside triphosphatase	Metabolism.Primary metabolism.Nucleobase, nucleoside, nucleotide, nucleic acid metabolism.
VVTU5074_at	1.17869	0.0225153			-1.16786	0.0114477	1.18612	0.0144992			-1.20255	0.00376513	VIT_03s0063g02040	Caffeine synthase	Metabolism.Primary metabolism.Nucleobase, nucleoside, nucleotide, nucleic acid metabolism.
VVTU36959_at					1.12307	0.00534235	-1.14351	0.0269043			1.59749	0.00273371	VIT_08s0007g08260	Guanylate kinase	Metabolism.Primary metabolism.Nucleobase, nucleoside, nucleotide, nucleic acid metabolism.
VVTU11014_at	-1.15678	0.000209037			1.47557	2.27578e-05	-1.04827	0.00148486			1.24587	0.000533092	VIT_11s0149g00040	Adenylate kinase	Metabolism.Primary metabolism.Nucleobase, nucleoside, nucleotide, nucleic acid metabolism.
VVTU11560_at					-1.1262	0.000207324					-1.18746	0.00315691	VIT_01s0026g01480	Adenosine/AMP deaminase active site	Metabolism.Primary metabolism.Nucleobase, nucleoside, nucleotide, nucleic acid metabolism.
VVTU16158_at	2.66403	0.00044104			-2.33788	0.000300595	2.16411	0.0003379			-1.77354	0.00523999	VIT_10s0116g00820	Adenosine/AMP deaminase	Metabolism.Primary metabolism.Nucleobase, nucleoside, nucleotide, nucleic acid metabolism.
VVTU8106_s_at	2.83328	0.000455094			-2.73661	0.000194574	2.46625	9.91878e-05			-2.3235	0.000696062	VIT_10s0116g00820	Adenosine/AMP deaminase	Metabolism.Primary metabolism.Nucleobase, nucleoside, nucleotide, nucleic acid metabolism.
VVTU16252_at	-1.65105	0.00108078			1.35916	0.000129655	-1.38664	0.00211879			1.24826	0.00287097	VIT_14s0171g00370	Thymidylate kinase	Metabolism.Primary metabolism.Nucleobase, nucleoside, nucleotide, nucleic acid metabolism.
VVTU15832_at					1.14793	0.000207324					1.16435	0.000449383	VIT_08s0007g08760	Thioredoxin reductase	Metabolism.Primary metabolism.Nucleobase, nucleoside, nucleotide, nucleic acid metabolism.
VVTU34_at	-1.11984	0.00124315			1.35232	0.000281221	-1.15245	0.00053791			1.17756	0.000554336	VVTU34_at	Nudix hydrolase 8	Metabolism.Primary metabolism.Nucleobase, nucleoside, nucleotide, nucleic acid metabolism.
VVTU40748_at					1.39408	0.00167251	-1.08613	0.00775527			1.35079	0.00784914	GSVIVT00009534001	Nudix hydrolase 8	Metabolism.Primary metabolism.Nucleobase, nucleoside, nucleotide, nucleic acid metabolism.
VVTU13837_at			-1.36392	0.0129441	-1.94516	0.00412885					-1.26647	0.0889165	VIT_12s0057g01100	Nudix hydrolase 2	Metabolism.Primary metabolism.Nucleobase, nucleoside, nucleotide, nucleic acid metabolism.
VVTU8501_at	-1.54869	0.00848458			1.68857	0.00296364	-1.63481	0.00434386			1.62113	0.00503798	VIT_14s0006g00300	Nudix hydrolase 18	Metabolism.Primary metabolism.Nucleobase, nucleoside, nucleotide, nucleic acid metabolism.
VVTU1508_at	-1.00054	0.0123972			1.58346	0.000383615	-1.42295	0.0453412			1.45232	0.0146527	VIT_01s0150g00320	Nudix hydrolase 13	Metabolism.Primary metabolism.Nucleobase, nucleoside, nucleotide, nucleic acid metabolism.
VVTU1533_at	-1.71527	0.00545517			1.28067	0.0950033	-1.81848	0.00196229			1.80709	0.00337178	VIT_01s0011g05670	Nudix hydrolase 18	Metabolism.Primary metabolism.Nucleobase, nucleoside, nucleotide, nucleic acid metabolism.
VVTU30910_at	-1.30077	0.00736096			1.3833	0.0365418	-1.48087	0.00174829			1.68769	0.000579374	VIT_01s0011g05670	Nudix hydrolase 18	Metabolism.Primary metabolism.Nucleobase, nucleoside, nucleotide, nucleic acid metabolism.
VVTU13636_s_at	1.44294	0.000165648			-1.59207	0.00194985	1.1773	0.00939204			-1.18038	0.00132128	VIT_10s0003g00880	Nudix hydrolase 15	Metabolism.Primary metabolism.Nucleobase, nucleoside, nucleotide, nucleic acid metabolism.
VVTU29977_s_at	1.27109	0.000320757			-1.37903	0.00399833	1.25756	0.0128781					VIT_10s0003g00880	Nudix hydrolase 15	Metabolism.Primary metabolism.Nucleobase, nucleoside, nucleotide, nucleic acid metabolism.
VVTU28420_s_at	-2.51728	0.00480627	1.18176	0.0424652	3.69903	0.000136509	-2.88915	0.00320603			3.50665	0.00417227	VIT_02s0025g01260	NADPH HC toxin reductase	Metabolism.Primary metabolism.Nucleobase, nucleoside, nucleotide, nucleic acid metabolism.
VVTU17939_s_at	-1.4805	0.00154073	1.2937	0.00113132	2.77421	5.02859e-05	-1.86424	0.000412651			2.60688	0.000217554	VIT_09s0002g01760	EIF-4A3	Metabolism.Primary metabolism.Nucleobase, nucleoside, nucleotide, nucleic acid metabolism.
VVTU17619_at					1.38552	0.000370214					1.19146	0.00396235	VIT_01s0011g06090	THO complex subunit 2	Metabolism.Primary metabolism.Nucleobase, nucleoside, nucleotide, nucleic acid metabolism.
VVTU18936_at			1.17519	0.00056593	1.73057	1.09971e-05			1.0106	0.0186352	1.66254	0.000327785	VVTU18936_at	U2 snRNP auxiliary factor small subunit	Metabolism.Primary metabolism.Nucleobase, nucleoside, nucleotide, nucleic acid metabolism.
VVTU31766_s_at					1.34438	5.10821e-05	-1.01353	0.00623341			1.4115	0.000243531	VIT_19s0014g00170	Peptide methionine sulfoxide reductase msrB	Metabolism.Primary metabolism.Nucleobase, nucleoside, nucleotide, nucleic acid metabolism.
VVTU499_at					1.27552	0.0158142					1.21153	0.00231411	VIT_01s0011g05310	CRR3 (chlororespiratory reduction 3)	Metabolism.Primary metabolism.Nucleobase, nucleoside, nucleotide, nucleic acid metabolism.
VVTU9987_s_at			1.35835	0.00954528	1.57082	0.00144537			1.01978	0.0359312	1.11019	0.00479188	VIT_05s0020g04510	GDP-mannose 3,5-epimerase 1	Metabolism.Primary metabolism.Organic acid metabolism.
VVTU4716_at	-1.51997	0.0028816			1.57423	0.000303832	-1.13286	0.0463439			1.09412	0.00483123	VIT_10s0003g05000	VTC2 (vitamin C defective)	Metabolism.Primary metabolism.Organic acid metabolism.
VVTU4111_s_at	-1.13202	0.031666			1.91426	0.00201311	-1.38916	0.00122013			1.86585	0.000423673	VIT_19s0090g01000	VTC2 (vitamin C defective)	Metabolism.Primary metabolism.Organic acid metabolism.
VVTU2158_s_at			1.03509	0.0307153	1.54333	0.00455167	-1.13497	0.00187392			1.59442	0.000827146	VIT_19s0090g01000	VTC2 (vitamin C defective)	Metabolism.Primary metabolism.Organic acid metabolism.
VVTU4641_at	-1.45682	0.00256627	1.22938	0.0435895	2.68619	0.000806923	-1.57852	0.00334457			2.00797	0.00330786	VIT_18s0001g06370	L-ascorbate peroxidase, chloroplast	Metabolism.Primary metabolism.Organic acid metabolism.
VVTU35602_s_at					2.45144	0.0479496					1.9082	0.0876382	VIT_08s0040g03150	L-ascorbate peroxidase 1, cytosolic (APX1)	Metabolism.Primary metabolism.Organic acid metabolism.
VVTU27000_s_at	-1.1848	0.000511194					-1.08342	0.00212459					VIT_06s0004g03550	L-ascorbate peroxidase 1, cytosolic (APX1)	Metabolism.Primary metabolism.Organic acid metabolism.
VVTU16630_x_at					1.44363	0.000187578	-1.05598	0.00212927			1.53662	0.000215723	VIT_06s0004g03550	L-ascorbate peroxidase 1, cytosolic (APX1)	Metabolism.Primary metabolism.Organic acid metabolism.
VVTU15908_at					1.31226	3.38566e-05					1.07054	0.000427172	VIT_08s0007g05710	L-Galactono-1,4-lactone dehydrogenase	Metabolism.Primary metabolism.Organic acid metabolism.
VVTU13344_at	-2.26973	0.000234997	1.28321	0.00186299	3.55294	1.31705e-05	-1.94174	0.00382728	1.23641	0.0606032	3.17815	5.29009e-05	VIT_00s2086g00010	1-aminocyclopropane-1-carboxylate oxidase 1	Metabolism.Primary metabolism.Organic acid metabolism.
VVTU20527_at	-1.79069	0.00110968	1.37799	0.0492544	3.16868	0.000936256					2.33349	0.00228249	VIT_00s2086g00010	1-aminocyclopropane-1-carboxylate oxidase 1	Metabolism.Primary metabolism.Organic acid metabolism.
VVTU6382_at	-1.91783	0.00344348	-1.95688	0.0809211			-1.88611	0.000473611			1.74558	0.00241106	VIT_02s0025g00360	1-aminocyclopropane-1-carboxylate synthase	Metabolism.Primary metabolism.Organic acid metabolism.
VVTU22021_at	-1.6207	0.000320757			2.02727	5.43286e-05	-1.56731	0.00637035			1.69263	0.000531449	VIT_12s0028g02420	1-aminocyclopropane-1-carboxylate oxidase homolog 1	Metabolism.Primary metabolism.Organic acid metabolism.
VVTU15167_at					1.25076	0.00769176	-1.19449	0.00570815			1.19348	0.0156227	VIT_02s0012g00450	1-aminocyclopropane-1-carboxylate oxidase	Metabolism.Primary metabolism.Organic acid metabolism.
VVTU12479_at	-2.18587	0.00061491			2.34328	4.37952e-05	-2.0901	0.00174829			1.83086	0.00193001	VIT_02s0025g01170	COP1-interactive protein 1 / CIP1	Metabolism.Primary metabolism.Protein metabolism and modification.
VVTU6798_at	-1.79044	0.000859924			2.71604	2.27578e-05	-1.78093	0.00162814			2.39519	0.000142039	VIT_02s0025g01170	COP1-interactive protein 1 / CIP1	Metabolism.Primary metabolism.Protein metabolism and modification.
VVTU25094_at			1.12253	0.00407719	1.70266	0.000144443					1.14906	0.0250651	VIT_18s0001g01860	Preprotein translocase secA	Metabolism.Primary metabolism.Protein metabolism and modification.
VVTU12089_at					1.3422	4.5632e-05					1.04361	0.00239212	VIT_07s0005g02610	Preprotein translocase secA subunit	Metabolism.Primary metabolism.Protein metabolism and modification.
VVTU10856_at					1.20019	0.000440088					1.15836	0.0115753	VIT_07s0005g02610	Preprotein translocase secA subunit	Metabolism.Primary metabolism.Protein metabolism and modification.
VVTU7417_at					-1.16529	9.72629e-05					-1.17172	0.000292976	VIT_01s0010g02370	Signal recognition particle subunit 72 SRP72	Metabolism.Primary metabolism.Protein metabolism and modification.
VVTU37820_at			1.65023	0.00300156	2.06471	0.00122888			1.43647	0.0472127	1.89119	0.0020684	VIT_12s0028g03570	SPA3 (SPA1-related 3)	Metabolism.Primary metabolism.Protein metabolism and modification.
VVTU7664_at					1.1215	0.0041066	-1.19933	0.0302852			1.35805	0.00873856	VIT_07s0005g01390	Calreticulin 2 (CRT2)	Metabolism.Primary metabolism.Protein metabolism and modification.
VVTU23645_at	-1.28131	0.00246738			1.92145	0.000197455	-1.20903	0.00232141			1.65634	0.0037888	VIT_19s0015g00740	Prefoldin	Metabolism.Primary metabolism.Protein metabolism and modification.
VVTU22841_at					1.31905	0.000646457	-1.3181	0.00289654			1.13997	0.00322365	VIT_01s0011g00930	FK506-binding protein 1 (FKBP13)	Metabolism.Primary metabolism.Protein metabolism and modification.
VVTU21154_at	-1.89573	0.000170721			2.10343	3.82835e-05	-2.17258	0.000249828			2.12927	7.62848e-05	VIT_18s0001g12770	Trichohyalin AUL1 (auxin-like 1 protein)	Metabolism.Primary metabolism.Protein metabolism and modification.
VVTU7075_at	-1.88501	0.00103932			2.78579	0.000106574	-2.03375	0.000437654			2.53925	0.000176799	VIT_04s0023g02070	Trichohyalin AUL1 (auxin-like 1 protein)	Metabolism.Primary metabolism.Protein metabolism and modification.
VVTU9847_s_at	-1.59707	0.000144302			1.83245	9.66481e-06	-1.4277	0.00126402			1.49206	0.000629455	VIT_04s0023g02070	Trichohyalin AUL1 (auxin-like 1 protein)	Metabolism.Primary metabolism.Protein metabolism and modification.
VVTU26682_at	-1.54408	0.000445257			1.46604	0.000129655	-1.2624	0.000339811			1.17977	0.000565097	VIT_18s0001g12770	Trichohyalin AUL1 (auxin-like 1 protein)	Metabolism.Primary metabolism.Protein metabolism and modification.
VVTU37288_at			1.1826	0.00228307	1.77274	7.11734e-05	-1.14604	0.00665276			1.75901	0.00119295	VIT_12s0028g00350	T-complex protein 1 epsilon subunit	Metabolism.Primary metabolism.Protein metabolism and modification.
VVTU17997_s_at	-1.02277	0.013461			1.62147	0.00047948					1.37738	0.00161749	VIT_11s0016g00650	Chaperonin 21, Chloroplast	Metabolism.Primary metabolism.Protein metabolism and modification.
VVTU19063_at					1.19124	6.57036e-05					1.15388	0.000206381	VIT_17s0000g03620	Chaperonin 21, Chloroplast	Metabolism.Primary metabolism.Protein metabolism and modification.
VVTU17942_s_at					1.15778	0.00327343					1.34814	0.00280255	VIT_15s0021g00830	Chaperonin 10, Chloroplast	Metabolism.Primary metabolism.Protein metabolism and modification.
VVTU25352_at					1.17358	0.019975					1.20912	0.000498875	VIT_14s0060g02090	Copper chaperone (CCH)	Metabolism.Primary metabolism.Protein metabolism and modification.
VVTU15033_at	-1.35041	0.00112555	1.21092	0.000787647	2.56133	2.64024e-05	-1.78293	0.0012248			2.18448	0.000599562	VIT_11s0016g05270	Bundle-sheath defective protein 2	Metabolism.Primary metabolism.Protein metabolism and modification.
VVTU9606_x_at	1.18979	0.000307329			-1.21794	0.000189537	1.03383	0.00328093			-1.01665	0.00163784	VIT_08s0032g00960	Chaperone binding	Metabolism.Primary metabolism.Protein metabolism and modification.
VVTU13128_x_at	-2.63907	0.022855			1.718	0.0927584	-2.7345	0.00631998	-2.22455	0.0411271			VIT_13s0019g03000	Heat shock protein 17.6 kDa class I	Metabolism.Primary metabolism.Protein metabolism and modification.
VVTU32398_s_at	-3.28188	0.0304295					-4.02658	0.0177141					VIT_13s0019g02930	Heat shock protein 17.6 kDa class I	Metabolism.Primary metabolism.Protein metabolism and modification.
VVTU13149_s_at	-3.06023	0.0381624					-3.97928	0.0224559					VIT_13s0019g02930	Heat shock protein 17.6 kDa class I	Metabolism.Primary metabolism.Protein metabolism and modification.
VVTU26_at			1.44396	0.00474157	2.24263	0.000409269	-1.52756	0.00119607			1.96864	0.0012556	VIT_13s0067g00990	Heat shock protein-related	Metabolism.Primary metabolism.Protein metabolism and modification.
VVTU9245_at	-1.19895	0.0874086			1.34086	0.0235473	-1.80093	0.00823828			1.62794	0.0254771	VIT_19s0014g05050	Heat shock HSP20 family protein	Metabolism.Primary metabolism.Protein metabolism and modification.
VVTU7414_x_at	-2.72879	0.0898237			2.33899	0.0787371	-2.40555	0.0988035	-1.87651	0.0986588			VIT_04s0008g01590	Heat shock protein 17.6 kDa class II	Metabolism.Primary metabolism.Protein metabolism and modification.
VVTU14652_s_at	-2.6728	0.0148197			2.92169	0.0047417	-2.93382	0.00951588			2.1149	0.0433642	VIT_06s0004g05770	Heat shock protein 17.6 kDa class I	Metabolism.Primary metabolism.Protein metabolism and modification.
VVTU12996_at			-3.19743	0.0062968	-2.98589	0.0166895			-3.53568	0.0127514	-2.44943	0.0613162	VIT_04s0008g01500	Heat shock protein 17.6 kDa class II	Metabolism.Primary metabolism.Protein metabolism and modification.
VVTU35305_s_at					1.43067	4.42627e-05	-1.04929	0.000375226			1.50852	0.000109871	VIT_19s0015g01090	Heat shock protein 81-2 (HSP81-2)	Metabolism.Primary metabolism.Protein metabolism and modification.
VVTU7359_s_at	-1.23429	0.00702969			2.02347	0.000308077	-1.32882	0.00740487			1.65277	0.000824652	VIT_06s0004g04510	Heat shock protein 70	Metabolism.Primary metabolism.Protein metabolism and modification.
VVTU14126_at	-1.01409	0.00160294	1.22691	0.00125017	2.241	3.60268e-05	-1.44552	0.00478874			2.07144	5.50202e-05	VIT_17s0000g02210	Hsp70 interacting protein	Metabolism.Primary metabolism.Protein metabolism and modification.
VVTU6230_at			1.08336	0.00199939	1.56571	0.000128071					1.24279	0.000432607	VIT_04s0008g02900	Protein disulfide isomerase	Metabolism.Primary metabolism.Protein metabolism and modification.
VVTU13598_x_at	-1.69333	0.0156601			2.19584	0.0078344	-1.07914	0.0249853			1.4721	0.00449421	VIT_01s0127g00540	Protein disulfide isomerase	Metabolism.Primary metabolism.Protein metabolism and modification.
VVTU27735_s_at	-1.70098	0.0156601			2.08061	0.0174747	-1.06478	0.0299147			1.3455	0.00522644	VIT_01s0127g00540	Protein disulfide isomerase	Metabolism.Primary metabolism.Protein metabolism and modification.
VVTU8572_at					1.39151	0.00010405	-1.13065	0.00264701			1.30154	0.00175366	VIT_14s0066g01410	Peptidylprolyl isomerase	Metabolism.Primary metabolism.Protein metabolism and modification.
VVTU6274_s_at	-2.02037	0.00150408	1.49255	0.00422548	3.51292	2.39799e-05	-1.54492	0.0173859			2.52846	0.00221362	VIT_17s0000g02530	Peptidyl-prolyl cis-trans isomerase FKBP-type	Metabolism.Primary metabolism.Protein metabolism and modification.
VVTU8433_at			1.03507	0.00369417	1.94055	0.000100524					1.2719	0.00944366	VIT_08s0007g04340	Peptidylprolyl isomerase	Metabolism.Primary metabolism.Protein metabolism and modification.
VVTU12571_s_at	-1.08623	0.00342212			1.85296	0.0106003	-1.13969	0.0493102			1.14618	0.0149515	VIT_01s0150g00200	Peptidyl-prolyl cis-trans isomerase, FKBP-type	Metabolism.Primary metabolism.Protein metabolism and modification.
VVTU21781_at			-1.77318	0.000865631	-2.25304	9.73181e-05					-1.41239	0.00557272	VVTU21781_at	Ribosomal protein S5 (RPS5B) 40S	Metabolism.Primary metabolism.Protein metabolism and modification.
VVTU27478_x_at	-1.32752	0.000219721			1.65096	1.81084e-05	-1.04259	0.000740161			1.64531	8.00394e-05	VVTU27478_at	Ribosomal protein S17 (RPS17A) 40S	Metabolism.Primary metabolism.Protein metabolism and modification.
VVTU33505_at					1.31504	3.29074e-05					1.13492	0.00061382	TC71106	Ribosomal RNA 23S	Metabolism.Primary metabolism.Protein metabolism and modification.
VVTU14517_at					1.14801	7.11734e-05					1.15829	0.00102134	TC58309	Ribosomal protein S29 (RPS29C) 40S	Metabolism.Primary metabolism.Protein metabolism and modification.
VVTU22303_s_at					1.54072	0.000189552	-1.36939	0.00480297			1.31397	0.00187747	VIT_18s0001g03850	Ribosomal protein S10 30S	Metabolism.Primary metabolism.Protein metabolism and modification.
VVTU8992_s_at	-1.02645	0.00278047			1.32571	0.000252945					1.11918	0.000244049	VIT_07s0005g00690	Ribosomal protein L18 (RPL18B) 60S	Metabolism.Primary metabolism.Protein metabolism and modification.
VVTU34980_x_at	-1.0367	0.0127351			1.13709	0.0029512					1.21538	0.0175369	VIT_08s0007g03620	Ribosomal protein P2 (RPP2A) acidic 60S	Metabolism.Primary metabolism.Protein metabolism and modification.
VVTU13159_s_at					1.54624	1.91021e-05					1.66442	0.000137636	VIT_08s0007g03620	Ribosomal protein P2 (RPP2A) acidic 60S	Metabolism.Primary metabolism.Protein metabolism and modification.
VVTU17848_s_at					1.1147	0.000217694					1.00642	0.000193834	VIT_07s0005g02160	UBQ5 (ubiquitin 5)	Metabolism.Primary metabolism.Protein metabolism and modification.
VVTU35065_s_at	-1.11064	0.000511194			1.3283	5.7503e-05					1.22435	0.000187574	VIT_01s0011g00680	Ribosomal protein S19 (RPS19A) 40S	Metabolism.Primary metabolism.Protein metabolism and modification.
VVTU6221_s_at	-1.06109	0.00180272			1.06204	0.000310688					1.34115	0.000136864	VIT_14s0108g00850	Ribosomal protein L34 (RPL34A) 60S	Metabolism.Primary metabolism.Protein metabolism and modification.
VVTU21255_at					1.01152	0.000409481					1.29141	0.000266514	VIT_06s0061g01330	Ribosomal protein L24 60S	Metabolism.Primary metabolism.Protein metabolism and modification.
VVTU27143_s_at	-1.21029	0.000170721			1.29007	0.00015832	-1.25945	0.000307773			1.27868	0.000110244	VIT_04s0008g06030	Ribosomal protein L39 (RPL39C) 60S	Metabolism.Primary metabolism.Protein metabolism and modification.
VVTU18116_s_at	-1.19165	0.000170721			1.3845	0.000136034	-1.24202	0.000272148			1.35617	0.000105687	VIT_04s0008g06030	Ribosomal protein L39 (RPL39C) 60S	Metabolism.Primary metabolism.Protein metabolism and modification.
VVTU11896_s_at	-1.3105	0.00081146			1.80268	2.69374e-05	-1.15356	0.000836453			1.8135	3.43051e-05	VIT_15s0046g02690	Ribosomal protein L36 (RPL36C) 60S	Metabolism.Primary metabolism.Protein metabolism and modification.
VVTU1562_at	1.48049	0.00089503			-2.0546	2.74178e-05	1.84948	0.00536554			-2.22031	0.00248233	VIT_07s0191g00060	Ribosomal protein S6 (RPS6B) 40S	Metabolism.Primary metabolism.Protein metabolism and modification.
VVTU1645_at	-1.09733	0.00381993			1.49943	0.000132901					1.12437	0.0070119	VIT_08s0007g07210	Ribosomal protein S28 (RPS28C) 40S	Metabolism.Primary metabolism.Protein metabolism and modification.
VVTU19755_s_at					1.12331	0.000164706					1.28039	0.000109871	VIT_15s0046g02690	Ribosomal protein L36 (RPL36C) 60S	Metabolism.Primary metabolism.Protein metabolism and modification.
VVTU2155_at					1.36833	4.08744e-05					1.16981	0.00226179	VIT_14s0068g02160	Ribosomal protein S21	Metabolism.Primary metabolism.Protein metabolism and modification.
VVTU7012_at					1.09855	0.000303832					1.19936	0.000563315	VIT_04s0043g00440	Ribosomal protein S5 (RPS5B) 40S	Metabolism.Primary metabolism.Protein metabolism and modification.
VVTU17975_s_at					1.62159	2.27578e-05	-1.07802	0.00169535			1.66729	0.000100328	VIT_08s0007g03340	Ribosomal protein L10A (RPL10aA) 60S	Metabolism.Primary metabolism.Protein metabolism and modification.
VVTU18472_x_at					1.50057	0.00519775	-1.07041	0.00220152			1.85469	0.000103718	VIT_05s0020g03450	Ribosomal protein S18 (RPS18C) 40S	Metabolism.Primary metabolism.Protein metabolism and modification.
VVTU19380_at					1.12737	0.00462136					1.19153	0.000880494	VIT_05s0020g03450	Ribosomal protein S18 (RPS18C) 40S	Metabolism.Primary metabolism.Protein metabolism and modification.
VVTU19026_s_at					1.17351	0.000712041					1.40128	0.000491391	VIT_05s0094g00870	Ribosomal protein L5 (RPL5B) 60S	Metabolism.Primary metabolism.Protein metabolism and modification.
VVTU4372_at	-1.15168	0.000293039			1.4585	0.000185202	-1.22397	0.00457966			1.22449	0.00128304	VIT_05s0062g00830	Ribosomal protein S1	Metabolism.Primary metabolism.Protein metabolism and modification.
VVTU1754_x_at			1.10101	0.000713424	1.98006	1.23872e-05			1.00546	0.00726073	1.98963	1.0897e-05	VIT_05s0049g01480	Ribosomal protein L28, chloroplast (CL28) 50S	Metabolism.Primary metabolism.Protein metabolism and modification.
VVTU13732_s_at					1.48199	0.000214159					1.44173	0.000806981	VIT_05s0049g01480	Ribosomal protein L28, chloroplast (CL28) 50S	Metabolism.Primary metabolism.Protein metabolism and modification.
VVTU31553_s_at					1.50908	7.73352e-05					1.56313	0.000445719	VIT_05s0049g01480	Ribosomal protein L28, chloroplast (CL28) 50S	Metabolism.Primary metabolism.Protein metabolism and modification.
VVTU40447_s_at			1.24196	0.00490553	1.54596	0.000366205					1.21892	0.0017285	VIT_05s0094g01100	Ribosomal protein L2	Metabolism.Primary metabolism.Protein metabolism and modification.
VVTU18696_s_at					1.20852	0.000116446					1.0207	0.00068644	VIT_14s0006g02470	Ribosomal protein L26 (RPL26A) 60S	Metabolism.Primary metabolism.Protein metabolism and modification.
VVTU1779_at			1.30744	0.000641894	1.76269	2.73123e-05					1.39317	0.0016844	VIT_06s0004g06140	Ribosomal protein L4	Metabolism.Primary metabolism.Protein metabolism and modification.
VVTU13765_s_at					1.23704	0.000112195					1.16524	0.000187574	VIT_05s0029g00020	Ribosomal protein L13A (RPL13aD) 60S	Metabolism.Primary metabolism.Protein metabolism and modification.
VVTU35831_s_at			1.11064	0.000973529	1.79779	2.36785e-05	-1.10435	0.00109044			1.77587	0.000262139	VIT_05s0102g01220	Ribosomal protein L38 (RPL38B) 60S	Metabolism.Primary metabolism.Protein metabolism and modification.
VVTU25345_s_at					1.02041	8.0357e-05					1.13873	0.000109871	VIT_14s0030g01620	Ribosomal protein S24 (RPS24A) 40S	Metabolism.Primary metabolism.Protein metabolism and modification.
VVTU5988_at	-1.12149	0.00338167			1.91713	0.000238352	-1.29357	0.00514566			1.42866	0.00143038	VIT_06s0061g00770	Ribosomal protein L9, chloroplast (CL9) 50S	Metabolism.Primary metabolism.Protein metabolism and modification.
VVTU2900_s_at					1.22774	0.000328928					1.11346	0.00126827	VIT_01s0011g03590	Ribosomal protein L15, chloroplast (CL15) 50S	Metabolism.Primary metabolism.Protein metabolism and modification.
VVTU35145_s_at					1.64596	6.75036e-05					1.44075	0.000366426	VIT_01s0011g03590	Ribosomal protein L15, chloroplast (CL15) 50S	Metabolism.Primary metabolism.Protein metabolism and modification.
VVTU12671_s_at			1.39996	0.00125017	2.1288	9.55411e-05	-1.15286	0.00104697			1.95362	0.000220613	VIT_14s0066g01110	Ribosomal protein L12-1, chloroplast (CL12-A) 50S	Metabolism.Primary metabolism.Protein metabolism and modification.
VVTU1375_s_at			1.14794	0.00227295	1.82607	0.000177712	-1.07843	0.001195			1.61136	0.000210707	VIT_14s0066g01110	Ribosomal protein L12-1, chloroplast (CL12-A) 50S	Metabolism.Primary metabolism.Protein metabolism and modification.
VVTU1832_x_at	-4.55018	5.95267e-05	1.95684	0.000471623	6.50702	4.50462e-06	-3.71366	0.000993485	1.9495	0.00188752	5.66316	0.000119151	VIT_09s0002g04440	Ribosomal protein L37 (RPL37C) 60S	Metabolism.Primary metabolism.Protein metabolism and modification.
VVTU17621_s_at					1.31431	5.90124e-05					1.20502	0.000420852	VIT_09s0002g04440	Ribosomal protein L37 (RPL37C) 60S	Metabolism.Primary metabolism.Protein metabolism and modification.
VVTU5021_at			1.23346	0.00322729	1.51703	0.000438135					1.04034	0.0055871	VIT_05s0077g00450	Ribosomal protein S1 30S	Metabolism.Primary metabolism.Protein metabolism and modification.
VVTU12036_at			1.34616	0.000838722	1.98671	3.87792e-05	-1.06455	0.000719955			1.71675	0.000825576	VIT_00s0616g00020	Ribosomal protein L19	Metabolism.Primary metabolism.Protein metabolism and modification.
VVTU13004_at					1.27159	9.73181e-05					1.04303	0.015361	VIT_12s0059g02250	Ribosomal protein L6	Metabolism.Primary metabolism.Protein metabolism and modification.
VVTU4141_at					1.10376	0.000166969					1.093	0.000590105	VIT_18s0001g11750	Ribosomal protein S9	Metabolism.Primary metabolism.Protein metabolism and modification.
VVTU3702_s_at					1.42326	0.0004968					1.31558	0.0035578	VIT_19s0014g02230	Ribosomal protein S20, Chloroplast 30S	Metabolism.Primary metabolism.Protein metabolism and modification.
VVTU8378_at					1.29712	0.000189342					1.18678	0.000232914	VIT_13s0067g03290	Ribosomal protein L10	Metabolism.Primary metabolism.Protein metabolism and modification.
VVTU4513_s_at					1.56387	0.000125446					1.39091	0.0016257	VIT_15s0046g02910	Ribosomal protein L21, chloroplast / CL21 (RPL21) 50S	Metabolism.Primary metabolism.Protein metabolism and modification.
VVTU28411_s_at			1.24292	0.00424652	1.78869	0.00114516	-1.26185	0.000658931			2.10973	0.000826784	VIT_02s0025g02000	Ribosomal protein S6	Metabolism.Primary metabolism.Protein metabolism and modification.
VVTU3181_at			1.33478	0.0027984	1.95712	0.000185828					1.48703	0.0055261	VIT_05s0020g01140	Ribosomal protein L18	Metabolism.Primary metabolism.Protein metabolism and modification.
VVTU19019_s_at	-1.09074	0.00504682	1.41757	0.00422548	2.50831	9.71873e-05	-1.08742	0.00215109			1.95377	0.000873655	VIT_09s0002g04330	Ribosomal protein S17 30S	Metabolism.Primary metabolism.Protein metabolism and modification.
VVTU18471_s_at			1.48334	0.00224376	2.24051	3.75657e-05					1.68102	0.000693351	VIT_09s0002g04330	Ribosomal protein S17 30S	Metabolism.Primary metabolism.Protein metabolism and modification.
VVTU18935_s_at			1.04034	0.0222514	1.96298	0.000635845					1.55829	0.0017285	VIT_09s0002g04330	Ribosomal protein S17 30S	Metabolism.Primary metabolism.Protein metabolism and modification.
VVTU33657_at					1.05884	7.82458e-05					1.03157	0.000396357	VIT_16s0039g00380	Ribosomal protein S14 30S	Metabolism.Primary metabolism.Protein metabolism and modification.
VVTU19189_s_at					1.36879	0.000122099					1.36837	4.41291e-05	VIT_17s0000g00980	Ribosomal protein L7A (RPL7aB) 60S	Metabolism.Primary metabolism.Protein metabolism and modification.
VVTU19224_s_at					1.25609	0.000181548					1.14371	0.000236534	VIT_04s0008g06220	Ribosomal protein S11 (RPS11C) 40S	Metabolism.Primary metabolism.Protein metabolism and modification.
VVTU34665_s_at	-1.21953	0.00161494			1.81073	5.42448e-05	-1.29143	0.00094396			1.62444	8.81809e-05	VIT_07s0005g00840	Ribosomal protein L19 (RPL19B) 60S	Metabolism.Primary metabolism.Protein metabolism and modification.
VVTU29741_s_at	-1.03288	0.00221062			1.92026	4.08744e-05	-1.22565	0.00137002			1.86374	4.09734e-05	VIT_19s0090g01570	Ribosomal protein S8 (RPS8A) 40S	Metabolism.Primary metabolism.Protein metabolism and modification.
VVTU19269_s_at	-1.11885	0.0446125			2.03459	3.14929e-05	-1.18907	0.00691015			1.96531	0.00128388	VIT_13s0019g04300	Ribosomal protein L12 (RPL12A) 60S	Metabolism.Primary metabolism.Protein metabolism and modification.
VVTU27478_s_at	-1.26214	0.00291061					-1.00293	0.00668382					VIT_13s0073g00120	Ribosomal protein S17 (RPS17A) 40S	Metabolism.Primary metabolism.Protein metabolism and modification.
VVTU5518_s_at	-1.16334	0.0109415			1.41584	5.06451e-05					1.50987	0.00212017	VIT_13s0019g04300	Ribosomal protein L12 (RPL12A) 60S	Metabolism.Primary metabolism.Protein metabolism and modification.
VVTU32681_s_at					1.04769	0.000580544					1.23381	9.05101e-05	VIT_13s0047g01160	Ribosomal protein L13 (RPL13D) 60S	Metabolism.Primary metabolism.Protein metabolism and modification.
VVTU20867_s_at					1.50577	7.54269e-05					1.24083	0.000200223	VIT_18s0072g00340	Ribosomal protein L3 (RPL3B) 60S	Metabolism.Primary metabolism.Protein metabolism and modification.
VVTU30237_s_at					1.23331	4.37952e-05					1.24642	0.000118565	VIT_13s0064g01240	Ribosomal protein L31 (RPL31C) 60S	Metabolism.Primary metabolism.Protein metabolism and modification.
VVTU17956_s_at					1.34626	0.000158409					1.28731	0.000244049	VIT_13s0073g00120	Ribosomal protein S17 (RPS17A) 40S	Metabolism.Primary metabolism.Protein metabolism and modification.
VVTU32434_s_at					1.55458	0.000107879					1.4539	9.31799e-05	VIT_00s0317g00130	Ribosomal protein L35 (RPL35B) 60S	Metabolism.Primary metabolism.Protein metabolism and modification.
VVTU19533_at	-1.49967	6.61191e-05			2.22429	3.42204e-06	-1.36899	0.000227316			2.16795	1.27448e-05	VIT_14s0030g01810	Ribosomal protein S3A (RPS3aB) 40S	Metabolism.Primary metabolism.Protein metabolism and modification.
VVTU27733_s_at					1.20892	0.000143305					1.16637	9.71475e-05	VIT_14s0030g01810	Ribosomal protein S3A (RPS3aB) 40S	Metabolism.Primary metabolism.Protein metabolism and modification.
VVTU20993_s_at					1.22569	9.59752e-05					1.20194	0.000193834	VIT_12s0121g00010	Ribosomal protein L29 50S	Metabolism.Primary metabolism.Protein metabolism and modification.
VVTU31512_s_at					1.49473	0.000119664	-1.32099	0.0017435			1.6813	0.000562437	VIT_14s0068g01950	Ribosomal protein L27, chloroplast (RPL27) 50S	Metabolism.Primary metabolism.Protein metabolism and modification.
VVTU7577_at					1.0147	0.00128877					1.10762	0.00742808	VIT_14s0068g01950	Ribosomal protein L27, chloroplast (RPL27) 50S	Metabolism.Primary metabolism.Protein metabolism and modification.
VVTU1539_s_at	-1.00543	0.000320757			1.1082	0.000137655					1.07888	0.00010384	VIT_09s0002g01460	Ribosomal protein S3 (RPS3A) 40S	Metabolism.Primary metabolism.Protein metabolism and modification.
VVTU3121_s_at	-1.00572	0.000231658			1.32884	3.73596e-05					1.27759	4.09734e-05	VIT_09s0002g01460	Ribosomal protein S3 (RPS3A) 40S	Metabolism.Primary metabolism.Protein metabolism and modification.
VVTU13000_s_at					1.55056	8.32847e-05					1.35793	0.000314988	VIT_09s0002g01460	Ribosomal protein S3 (RPS3A) 40S	Metabolism.Primary metabolism.Protein metabolism and modification.
VVTU4329_at					1.26029	2.36164e-05					1.15521	0.000322654	VIT_09s0054g00710	Ribosomal protein	Metabolism.Primary metabolism.Protein metabolism and modification.
VVTU1226_at					1.55365	5.10821e-05					1.01864	0.0446798	VIT_07s0005g03540	Plastid-specific 50S ribosomal protein 6	Metabolism.Primary metabolism.Protein metabolism and modification.
VVTU33467_at					-1.32392	0.000429456	1.05217	0.0152776			-1.03355	0.0760952	CA809557	Elongation factor 1-alpha 1	Metabolism.Primary metabolism.Protein metabolism and modification.
VVTU19363_s_at	-1.69088	0.000157677			2.68349	1.09971e-05	-1.66661	0.000258403			2.64841	8.4494e-06	VIT_06s0004g03240	Elongation factor 1-alpha 1	Metabolism.Primary metabolism.Protein metabolism and modification.
VVTU27919_x_at					1.5519	1.94988e-05					1.53284	0.000193834	VIT_06s0004g03240	Elongation factor 1-alpha 1	Metabolism.Primary metabolism.Protein metabolism and modification.
VVTU4352_at					1.68573	0.000407021	-1.0571	0.00121872			1.51067	0.000498875	VIT_00s0323g00080	Elongation factor G, chloroplast precursor	Metabolism.Primary metabolism.Protein metabolism and modification.
VVTU3215_at	-1.20626	0.00132449	1.12133	0.000910543	2.32758	1.91021e-05	-1.38565	0.000416463			2.07632	2.19555e-05	VVTU3215_at	Translation initiation factor eIF-4F	Metabolism.Primary metabolism.Protein metabolism and modification.
VVTU13903_at	-1.12128	0.00203127			1.48844	0.000106692	-1.05047	0.00297027			1.21772	0.00122644	VIT_04s0008g06770	Translation initiation factor eIF-4F	Metabolism.Primary metabolism.Protein metabolism and modification.
VVTU9875_at					1.18219	0.000166709	-1.01358	0.00773595			1.20109	0.00764798	VIT_07s0104g01470	Peptide chain release factor 1	Metabolism.Primary metabolism.Protein metabolism and modification.
VVTU17843_s_at					1.26627	0.00010069					1.43454	0.00014349	VIT_02s0025g05140	ATP-dependent Clp protease proteolytic subunit (ClpP2)	Metabolism.Primary metabolism.Protein metabolism and modification.
VVTU15436_at	-1.70356	0.0576575			2.20512	0.0118412	-2.50246	0.0130867			2.94469	0.0138178	VIT_08s0032g00190	F-box family protein	Metabolism.Primary metabolism.Protein metabolism and modification.
VVTU4086_s_at					1.29434	0.068086	-1.24976	0.0195364			1.28694	0.0377544	VIT_00s2015g00020	F-box family protein	Metabolism.Primary metabolism.Protein metabolism and modification.
VVTU4347_x_at	2.4593	0.00434135			-3.39246	0.000704497	2.28297	0.00134762			-3.03507	0.000944352	VIT_00s0214g00090	F-box protein PP2-B10 (Protein phloem protein 2-like B10)	Metabolism.Primary metabolism.Protein metabolism and modification.
VVTU20743_s_at	-1.10858	0.000307329			1.31252	4.08744e-05	-1.11816	0.000938613			1.01411	0.000473919	VIT_13s0073g00610	Ubiquitin-specific protease 12	Metabolism.Primary metabolism.Protein metabolism and modification.
VVTU26529_s_at					1.10006	0.000148365					1.0211	0.00957119	VIT_05s0102g01150	F-box domain containing protein	Metabolism.Primary metabolism.Protein metabolism and modification.
VVTU2909_s_at	-1.70485	0.0036044			2.40992	0.000187248	-2.04562	0.000994929			2.1241	0.000621324	VIT_03s0038g02390	Ubiquitin-conjugating enzyme E2 D/E UBC28	Metabolism.Primary metabolism.Protein metabolism and modification.
VVTU13634_at					1.12796	0.000177011					1.22083	0.000109871	VIT_14s0006g01840	Seven in absentia protein	Metabolism.Primary metabolism.Protein metabolism and modification.
VVTU24380_at					1.19845	6.98144e-05					1.3377	7.84823e-05	VIT_14s0006g01840	Seven in absentia protein	Metabolism.Primary metabolism.Protein metabolism and modification.
VVTU6880_at					-1.34826	0.000614816					-1.13733	0.00376177	VIT_02s0234g00100	Ubiquitinyl hydrolase 1	Metabolism.Primary metabolism.Protein metabolism and modification.
VVTU20893_at					1.58101	9.22104e-05					1.19048	0.00506728	VIT_19s0014g00210	Ubiquitin-specific protease 23 (UBP23)	Metabolism.Primary metabolism.Protein metabolism and modification.
VVTU13234_at	-1.29469	0.00198703			1.82608	8.77523e-05	-1.12967	0.0053598			1.71612	0.000634176	VIT_08s0007g00120	Ubiquitin-conjugating enzyme 13 (UBC13), E2	Metabolism.Primary metabolism.Protein metabolism and modification.
VVTU33560_at			1.37649	0.0137966	1.57919	0.00292236					1.67396	0.0844074	VIT_01s0011g05490	F-box domain containing protein	Metabolism.Primary metabolism.Protein metabolism and modification.
VVTU39342_at					-1.01492	0.00659894					-1.07041	0.00902807	VIT_09s0002g08660	F-box protein (FBL14)	Metabolism.Primary metabolism.Protein metabolism and modification.
VVTU17088_at			1.35575	0.00101662	1.50801	4.32466e-05					1.07114	0.00838696	VIT_00s0391g00040	F-box family protein	Metabolism.Primary metabolism.Protein metabolism and modification.
VVTU10183_at			-2.14199	0.00764494	-1.36219	0.0310427			-1.11461	0.0631114			VIT_18s0001g05310	F-box domain containing protein	Metabolism.Primary metabolism.Protein metabolism and modification.
VVTU35005_s_at	-1.8835	0.0192837			1.84038	0.00578979	-1.62586	0.000665304			2.05259	0.000166797	VIT_17s0000g05820	Ubiquitin-conjugating enzyme E2 A	Metabolism.Primary metabolism.Protein metabolism and modification.
VVTU12496_at	-1.11272	0.00365801			1.55186	0.000142666	-1.18593	0.00303116			1.62874	0.000566655	VIT_08s0032g00310	Ubiquitin-conjugating enzyme E2 A	Metabolism.Primary metabolism.Protein metabolism and modification.
VVTU23137_s_at					1.09933	9.51344e-05	-1.04104	0.000323844			1.09183	0.000128709	VIT_15s0046g01400	Ubiquitin-conjugating enzyme E2 D/E	Metabolism.Primary metabolism.Protein metabolism and modification.
VVTU5902_s_at					1.02647	0.000424276	-1.00983	0.00277937			1.3926	0.000217554	VIT_18s0001g13180	Ubiquitin-conjugating enzyme E2 W	Metabolism.Primary metabolism.Protein metabolism and modification.
VVTU32326_s_at					1.18003	0.000124571					1.20119	0.00142524	VIT_01s0026g01770	Ubiquitin-conjugating enzyme E2 A	Metabolism.Primary metabolism.Protein metabolism and modification.
VVTU343_at	1.31526	0.000667566			-2.17921	0.00010904	1.24115	0.000931901			-1.41051	0.000591592	VIT_13s0074g00470	OTU cysteine protease	Metabolism.Primary metabolism.Protein metabolism and modification.
VVTU6042_at	-3.77561	0.022867			4.1437	0.00945336					2.33462	0.0929157	CB976255	Aspartyl protease	Metabolism.Primary metabolism.Protein metabolism and modification.
VVTU23090_at					1.22474	0.00147805					1.36758	0.00370646	VIT_06s0004g00410	Carboxyl-terminal peptidase	Metabolism.Primary metabolism.Protein metabolism and modification.
VVTU18976_at					1.44137	4.26302e-05					1.50783	8.20545e-05	VVTU18976_at	Carboxyl-terminal peptidase	Metabolism.Primary metabolism.Protein metabolism and modification.
VVTU8485_at	-1.97591	0.000879444	1.12755	0.00467966	3.10346	1.81084e-05	-2.17869	5.72553e-05			2.99789	5.50202e-05	VIT_13s0320g00060	Carboxyl-terminal peptidase	Metabolism.Primary metabolism.Protein metabolism and modification.
VVTU23533_s_at	-1.41668	0.00111607			2.07854	2.99199e-05	-1.26575	0.0010086			1.72611	0.000353501	VIT_13s0320g00060	Carboxyl-terminal peptidase	Metabolism.Primary metabolism.Protein metabolism and modification.
VVTU22994_s_at	1.14826	0.075442			-1.47709	0.00758188	1.28402	0.018177			-1.38272	0.00641014	VIT_19s0090g01350	Aspartyl protease	Metabolism.Primary metabolism.Protein metabolism and modification.
VVTU13570_s_at			-1.62208	0.00394144	-2.50376	0.000237939	2.39797	0.00174829			-2.86497	0.00410103	VIT_19s0090g01350	Aspartyl protease	Metabolism.Primary metabolism.Protein metabolism and modification.
VVTU35604_s_at					-2.27132	0.0840581	2.21418	0.0505977			-2.95651	0.0100858	VIT_19s0090g01350	Aspartyl protease	Metabolism.Primary metabolism.Protein metabolism and modification.
VVTU14471_s_at					-1.19095	0.0201179					-1.10941	0.0191319	VIT_19s0090g01350	Aspartyl protease	Metabolism.Primary metabolism.Protein metabolism and modification.
VVTU27013_x_at					1.28345	0.000164384					1.2251	9.06569e-05	VVTU27013_s_at	Carboxyl-terminal peptidase	Metabolism.Primary metabolism.Protein metabolism and modification.
VVTU13590_s_at	-1.25132	0.0383707			1.68798	0.00389772					1.35338	0.000554336	VIT_13s0084g00820	Pepsin A	Metabolism.Primary metabolism.Protein metabolism and modification.
VVTU27651_at	-1.57026	0.000197998			1.61273	6.57036e-05	-1.59327	0.00411803			1.55485	0.00383497	VIT_05s0077g00560	Serine carboxypeptidase S10	Metabolism.Primary metabolism.Protein metabolism and modification.
VVTU6789_s_at	4.95149	9.69387e-05	1.48843	0.0729653	-3.46306	0.000762573	5.13319	1.3868e-05			-3.99526	0.000445719	VIT_03s0088g00260	Serine carboxypeptidase S10	Metabolism.Primary metabolism.Protein metabolism and modification.
VVTU8189_at	-3.23349	0.00140262			3.95901	0.000145789	-2.49213	6.4987e-05	1.18775	0.0434655	3.67988	0.000107297	VIT_08s0040g01140	Serine carboxypeptidase K10B2.2 precursor	Metabolism.Primary metabolism.Protein metabolism and modification.
VVTU1462_at			1.19241	0.00453149	1.7833	0.0011708			1.17933	0.0883416	1.40152	0.0358231	VIT_03s0091g01290	Serine carboxypeptidase S10	Metabolism.Primary metabolism.Protein metabolism and modification.
VVTU9130_at	2.63141	0.00038858			-1.71436	0.00375736	1.6384	0.00289654					VIT_03s0091g01240	Serine carboxypeptidase S10	Metabolism.Primary metabolism.Protein metabolism and modification.
VVTU12795_s_at					2.01427	0.0146224					1.14	0.0329149	VIT_08s0040g01130	Serine carboxypeptidase II	Metabolism.Primary metabolism.Protein metabolism and modification.
VVTU1835_s_at					1.98442	0.00152579					1.59585	0.00849734	VIT_08s0007g02470	Aspartyl protease	Metabolism.Primary metabolism.Protein metabolism and modification.
VVTU15426_at	1.26783	0.00200172			-1.06219	0.000709693	1.38966	0.00968257			-1.27321	0.00247875	VIT_06s0080g01160	Aspartyl protease	Metabolism.Primary metabolism.Protein metabolism and modification.
VVTU2925_s_at			1.96958	0.010998	2.93969	0.000360303	-1.8752	0.000181865			3.19693	0.000981843	VIT_00s1206g00010	Aspartic proteinase nepenthesin-1 precursor	Metabolism.Primary metabolism.Protein metabolism and modification.
VVTU4171_at			2.15602	0.0417794	2.38875	0.0062819					1.24143	0.0159668	VIT_19s0085g01110	Aspartyl protease	Metabolism.Primary metabolism.Protein metabolism and modification.
VVTU341_at					1.09989	0.0178077					1.13088	0.00128913	VIT_07s0031g02900	Aspartyl protease	Metabolism.Primary metabolism.Protein metabolism and modification.
VVTU5337_at					1.16915	3.06416e-05					1.24544	0.000428377	VIT_01s0011g03210	Aspartyl protease	Metabolism.Primary metabolism.Protein metabolism and modification.
VVTU5092_at					1.64647	0.00307346					1.97681	0.0175832	VIT_17s0000g03990	Aspartyl protease	Metabolism.Primary metabolism.Protein metabolism and modification.
VVTU34506_at	-1.69861	0.000571201			1.85268	0.000161075	-1.17639	0.00687644			1.73985	0.00131504	VIT_08s0007g02450	Aspartyl protease	Metabolism.Primary metabolism.Protein metabolism and modification.
VVTU11481_at	-1.2113	0.0436276	1.15054	0.0269767	2.36183	0.000956176			1.4486	0.0612303	2.34485	0.00335625	VIT_09s0018g01670	Aspartyl protease	Metabolism.Primary metabolism.Protein metabolism and modification.
VVTU30881_at			1.25763	0.000787647					1.04641	0.0260562			VIT_00s0434g00080	Aspartyl protease	Metabolism.Primary metabolism.Protein metabolism and modification.
VVTU3866_at	-2.14835	0.00543409			2.47429	0.00115313	-1.28021	0.0230047			1.58504	0.00925274	VIT_08s0040g00490	Caspase	Metabolism.Primary metabolism.Protein metabolism and modification.
VVTU6709_at					1.17046	0.000242679					1.09601	0.00227606	VIT_15s0048g00390	O-sialoglycoprotein endopeptidase	Metabolism.Primary metabolism.Protein metabolism and modification.
VVTU28749_s_at	-1.36724	0.000231658			1.23505	0.000891373	-1.32042	0.00135024			1.154	0.00969641	VIT_14s0068g02070	Peptidase M48	Metabolism.Primary metabolism.Protein metabolism and modification.
VVTU5348_at					1.2717	0.000835612					1.06278	0.000629668	VIT_18s0072g00970	DegP protease,	Metabolism.Primary metabolism.Protein metabolism and modification.
VVTU4469_s_at	-3.9783	0.0134873			3.85714	0.00897564	-2.60465	0.00572902			2.17453	0.0102986	VIT_01s0137g00330	Cysteine proteinase	Metabolism.Primary metabolism.Protein metabolism and modification.
VVTU7169_at			1.04943	0.0026493	1.44834	0.000228694					1.09652	0.00344072	VIT_07s0005g05030	CLIP-associating protein (CLASP)	Metabolism.Primary metabolism.Protein metabolism and modification.
VVTU14914_at			1.15376	0.000787647	1.49902	3.21589e-05					1.10184	0.00210364	VIT_07s0005g05030	CLIP-associating protein (CLASP)	Metabolism.Primary metabolism.Protein metabolism and modification.
VVTU2203_at					1.07646	0.00369638	-1.0762	0.00267259			1.17088	0.00185136	VIT_03s0038g04000	Cysteine endopeptidase, papain-type (XCP1)	Metabolism.Primary metabolism.Protein metabolism and modification.
VVTU2113_at	1.13831	0.0222497					1.03975	0.0355375					VIT_03s0063g00860	Serine carboxypeptidase	Metabolism.Primary metabolism.Protein metabolism and modification.
VVTU27523_s_at	-1.12723	0.0057225			1.41557	9.09799e-05	-1.27456	0.012667			2.0873	0.000229458	VIT_01s0011g02030	Serine carboxypeptidase S10	Metabolism.Primary metabolism.Protein metabolism and modification.
VVTU2123_at			1.17875	0.00850863	2.08575	7.52352e-05	-1.52359	0.018959	1.28764	0.057864	2.81123	0.000142039	VIT_01s0011g02030	Serine carboxypeptidase S10	Metabolism.Primary metabolism.Protein metabolism and modification.
VVTU4813_at	-1.7303	0.000910419			1.8024	0.000147082	-2.03287	0.000248886			2.10229	0.000100328	VIT_13s0158g00080	Serine carboxypeptidase	Metabolism.Primary metabolism.Protein metabolism and modification.
VVTU21345_s_at					1.00683	0.000134287					1.22015	0.000603379	VIT_14s0060g00630	Pyrrolidone-carboxylate peptidase	Metabolism.Primary metabolism.Protein metabolism and modification.
VVTU20450_at					1.43885	3.64417e-05	-1.03896	0.0012248			1.26497	0.000212965	VIT_03s0063g02010	Protease	Metabolism.Primary metabolism.Protein metabolism and modification.
VVTU4504_s_at					1.11189	0.000704831					1.20727	0.000358462	VIT_10s0071g00930	Prolyl oligopeptidase	Metabolism.Primary metabolism.Protein metabolism and modification.
VVTU20881_at					1.14512	0.00101216					1.02364	0.0283998	VIT_01s0010g00550	Prolyl oligopeptidase	Metabolism.Primary metabolism.Protein metabolism and modification.
VVTU24880_at	-1.0579	0.006677			1.37742	0.000751764	-1.05863	0.00407669			1.28866	0.0016257	VIT_02s0012g00310	Lon protease	Metabolism.Primary metabolism.Protein metabolism and modification.
VVTU20967_s_at	-1.15169	0.0215444			1.58209	0.00510293	-1.17445	0.0083459			1.5076	0.00675551	VIT_00s0199g00110	Threonine endopeptidase	Metabolism.Primary metabolism.Protein metabolism and modification.
VVTU27901_at					1.38107	0.000395523					1.04382	0.00941313	VIT_15s0046g03380	Thiol protease	Metabolism.Primary metabolism.Protein metabolism and modification.
VVTU9844_at					1.03162	0.0001696					1.08808	0.000533092	VIT_15s0046g03380	Thiol protease	Metabolism.Primary metabolism.Protein metabolism and modification.
VVTU22403_at					1.35192	0.000762038					1.12453	0.0207039	VIT_08s0032g00670	Glutamate carboxypeptidase (AMP1)	Metabolism.Primary metabolism.Protein metabolism and modification.
VVTU134_at			1.44966	0.000867978	1.92184	2.27578e-05			1.30566	0.0237009	1.70635	0.000123168	VIT_11s0016g03010	Glutamate carboxypeptidase 2	Metabolism.Primary metabolism.Protein metabolism and modification.
VVTU1134_at	-1.39148	0.00950393			1.92325	0.0132962					2.07858	0.048116	VIT_16s0022g02200	Subtilase	Metabolism.Primary metabolism.Protein metabolism and modification.
VVTU395_at	3.28009	0.000170721			-2.64015	0.000386508	2.6406	0.000473611			-2.28966	0.000282716	VIT_13s0047g00200	Subtilisin	Metabolism.Primary metabolism.Protein metabolism and modification.
VVTU2398_at					1.4577	0.0560867	-1.33341	0.0139343			1.69827	0.0011615	VIT_11s0016g00960	Subtilase	Metabolism.Primary metabolism.Protein metabolism and modification.
VVTU13709_at	-1.68437	0.0543375			1.56044	0.0518457	-1.17592	0.0215587					VIT_07s0005g00830	Subtilisin protease	Metabolism.Primary metabolism.Protein metabolism and modification.
VVTU35749_at					1.94192	0.00135002					1.23276	0.00116306	VIT_13s0019g02540	Subtilisin protease C1	Metabolism.Primary metabolism.Protein metabolism and modification.
VVTU14649_at	-3.6338	0.0173558			4.20434	0.00529617	-2.04251	0.0308189			2.27131	0.0179438	VIT_00s0323g00100	Vacuolar processing enzyme beta	Metabolism.Primary metabolism.Protein metabolism and modification.
VVTU16138_s_at	-6.0181	0.00285431			6.34374	0.000806923	-4.42064	0.00161439			4.35509	0.00124528	VIT_00s0323g00100	Vacuolar processing enzyme beta	Metabolism.Primary metabolism.Protein metabolism and modification.
VVTU12228_at	-3.17506	0.0136763			3.25786	0.00708465	-1.62718	0.00212151			1.741	0.00103022	VIT_00s0323g00100	Vacuolar processing enzyme beta	Metabolism.Primary metabolism.Protein metabolism and modification.
VVTU18295_s_at			1.17202	0.000792778	1.57044	4.08744e-05					1.29013	0.00163652	VIT_04s0008g00720	Vacuolar processing enzyme gamma	Metabolism.Primary metabolism.Protein metabolism and modification.
VVTU12582_at	-2.97429	0.00298282	-4.70769	0.00267453			-2.3384	0.00846899			1.97681	0.0429095	VIT_02s0087g00750	Proteinase inhibitor I4, serpin	Metabolism.Primary metabolism.Protein metabolism and modification.
VVTU39597_s_at	-3.78256	0.0111996			4.17408	0.00388385					2.21403	0.0823779	VVTU39597_s_at	Cystatin	Metabolism.Primary metabolism.Protein metabolism and modification.
VVTU10718_at			-3.71282	0.0249352	-4.44573	0.00723136	1.12042	0.0804749			-2.31851	0.00619963	VIT_12s0035g01000	Serine protease inhibitor, serine-type	Metabolism.Primary metabolism.Protein metabolism and modification.
VVTU21509_s_at			1.68519	0.0623973	2.33974	0.00587462	-1.63416	0.0177835			2.74725	0.00060755	VIT_13s0067g01980	Proteinase inhibitor (LUTI)	Metabolism.Primary metabolism.Protein metabolism and modification.
VVTU7358_at	-1.05319	0.00715762			2.00548	0.000172313	-1.41609	0.0200581			2.00796	0.00348345	VIT_11s0016g03940	Heat shock transcription factor C1	Metabolism.Primary metabolism.Protein metabolism and modification.
VVTU22954_s_at					1.19347	0.0049122					1.37302	0.00112153	VIT_19s0014g03200	COP1-interacting protein 7	Metabolism.Primary metabolism.Protein metabolism and modification.
VVTU32273_s_at					1.30709	0.0141916					1.03698	0.0488212	VIT_18s0041g00280	T-complex protein 11	Metabolism.Primary metabolism.Protein metabolism and modification.
VVTU20738_at					1.04089	5.94631e-05					1.0656	0.000200223	GSVIVT00016116001	Ring-H2 finger protein ATL1D	Metabolism.Primary metabolism.Protein metabolism and modification.
VVTU15648_s_at					1.10661	0.022789					1.46682	0.00295689	VIT_00s0983g00010	Abhydrolase domain-containing protein	Metabolism.Primary metabolism.Protein metabolism and modification.
VVTU4542_at	-1.9295	0.000727698			2.43738	2.99198e-05	-2.04991	0.0130703			2.29886	0.00674014	VIT_11s0016g03250	Lachrymatory factor synthase	Metabolism.Secondary metabolism..
VVTU7771_at			1.60055	0.0115613	2.32243	0.000940124					1.96497	0.000813837	VIT_07s0129g00730	CYP81E1 Isoflavone 2'-hydroxylase	Metabolism.Secondary metabolism.Phenylpropanoid metabolism.
VVTU24082_at	-1.29932	0.072985			1.59605	0.0224852	-1.51259	0.0917786			1.99243	0.0308537	VIT_01s0137g00510	CYP71B10	Metabolism.Secondary metabolism.Phenylpropanoid metabolism.
VVTU7619_x_at			-2.12441	0.0040478	-3.00607	0.000269391	1.20429	0.0870986			-1.60772	0.0148678	VVTU7619_x_at	Stilbene synthase - grape	Metabolism.Secondary metabolism.Phenylpropanoid metabolism.
VVTU34554_s_at			-5.72267	0.00739622	-8.18931	9.45203e-05	4.3939	0.0151248			-6.0877	0.00272935	VIT_16s0100g00950	Stilbene synthase 3	Metabolism.Secondary metabolism.Phenylpropanoid metabolism.
VVTU15628_s_at			-5.57148	0.00698612	-7.87329	8.47599e-05	4.05553	0.0180495			-5.63218	0.00364632	VIT_16s0100g00950	Stilbene synthase 3	Metabolism.Secondary metabolism.Phenylpropanoid metabolism.
VVTU34551_x_at	1.4227	0.00308131	-3.09079	0.00405475	-4.51349	0.000196001	2.25484	0.0126933			-1.67918	0.00878073	VIT_10s0042g00870	Stilbene synthase [Vitis vinifera]	Metabolism.Secondary metabolism.Phenylpropanoid metabolism.
VVTU34553_s_at			-5.67888	0.00678264	-8.04674	7.13287e-05	4.37492	0.0104549			-6.07016	0.0022047	VIT_16s0100g01030	Stilbene synthase [Vitis quinquangularis]	Metabolism.Secondary metabolism.Phenylpropanoid metabolism.
VVTU34553_x_at			-4.92771	0.000948766	-5.07581	0.000144443					-2.72662	0.00286639	VIT_16s0100g01030	Stilbene synthase [Vitis quinquangularis]	Metabolism.Secondary metabolism.Phenylpropanoid metabolism.
VVTU1347_s_at	-1.35591	0.0001218			1.56161	0.000100018					1.28714	0.00157885	VIT_03s0091g00040	Limonoid UDP-glucosyltransferase	Metabolism.Secondary metabolism.Phenylpropanoid metabolism.
VVTU11765_at	1.1987	0.034807	-5.43633	0.00124212	-6.63503	6.87745e-05	2.40642	0.0528788			-3.6595	0.00414786	VIT_16s0100g00880	Stilbene synthase [Vitis pseudoreticulata]	Metabolism.Secondary metabolism.Phenylpropanoid metabolism.
VVTU2671_at			-2.4314	0.00056593	-2.29686	4.54562e-05					-1.22408	0.0234999	VIT_16s0100g01140	Stilbene synthase 2	Metabolism.Secondary metabolism.Phenylpropanoid metabolism.
VVTU34546_at	1.94423	0.017817	-5.12473	0.000985997	-7.06896	2.6398e-05					-4.53775	0.00316631	VIT_16s0100g01100	Stilbene synthase	Metabolism.Secondary metabolism.Phenylpropanoid metabolism.
VVTU7031_at	-1.42975	0.00485138	1.36323	0.0207107	2.79298	0.000661534					1.87299	0.0351484	VIT_17s0000g07060	UDP-glucosyltransferase HRA25	Metabolism.Secondary metabolism.Phenylpropanoid metabolism.
VVTU19123_at	2.34812	0.0001218			-1.99542	7.99918e-05	1.91915	0.000371389			-1.51331	0.00050794	VVTU19123_at	Chalcone--flavonone isomerase (Chalcone isomerase)	Metabolism.Secondary metabolism.Phenylpropanoid metabolism.
VVTU27680_at	2.60369	2.48502e-05			-3.0848	3.57013e-06	2.59962	1.3868e-05			-2.79039	8.1813e-06	VVTU27680_at	Chalcone--flavonone isomerase (Chalcone isomerase)	Metabolism.Secondary metabolism.Phenylpropanoid metabolism.
VVTU10593_at					1.24443	0.000217857					1.06859	0.00218356	VIT_02s0025g04010	flavonoid 3-monooxygenase	Metabolism.Secondary metabolism.Phenylpropanoid metabolism.
VVTU6932_at	-2.7105	0.00841696	2.44446	0.00116139	5.15496	0.000136488	-2.52881	0.0232071	2.28248	0.0935384	4.81129	0.00093722	VIT_11s0016g01020	flavonoid 3-monooxygenase	Metabolism.Secondary metabolism.Phenylpropanoid metabolism.
VVTU24304_at	-1.55669	0.00590913			2.55513	0.000166304	-1.92266	0.00424383			2.7553	0.000451844	VIT_11s0016g00980	flavonoid 3-monooxygenase	Metabolism.Secondary metabolism.Phenylpropanoid metabolism.
VVTU4266_s_at	1.87322	0.000170721			-1.67313	8.04325e-05	2.47658	1.3868e-05			-2.18439	1.71625e-05	VIT_05s0136g00260	Chalcone synthase	Metabolism.Secondary metabolism.Phenylpropanoid metabolism.
VVTU21956_s_at	2.87897	0.000231658			-1.93523	0.00101197	3.49944	0.000293698			-3.10957	0.000484502	VIT_05s0136g00260	Chalcone synthase	Metabolism.Secondary metabolism.Phenylpropanoid metabolism.
VVTU28131_s_at	3.39372	0.000103247			-2.53986	8.36261e-05	4.20876	4.508e-05			-3.61237	0.000107297	VIT_05s0136g00260	Chalcone synthase	Metabolism.Secondary metabolism.Phenylpropanoid metabolism.
VVTU21657_s_at	1.94971	0.00025615			-1.36719	0.000467521	2.43371	0.000342416			-1.92924	0.00285817	VIT_14s0068g00920	Chalcone synthase (CHS)	Metabolism.Secondary metabolism.Phenylpropanoid metabolism.
VVTU6758_s_at	2.00763	0.00022568			-1.43721	0.000360421	2.43665	0.000245533			-1.97304	0.00194268	VIT_14s0068g00920	Chalcone synthase (CHS)	Metabolism.Secondary metabolism.Phenylpropanoid metabolism.
VVTU7778_at	1.19981	0.0455106	-1.7386	0.00573712	-2.93841	7.19545e-05	1.44194	0.0646551			-1.52177	0.0331101	VIT_09s0002g01090	flavonoid 3-monooxygenase	Metabolism.Secondary metabolism.Phenylpropanoid metabolism.
VVTU40141_at	-1.18689	0.0209275			2.07205	0.000262537	-1.61067	0.00249181			2.22714	0.000343012	VIT_16s0022g01390	flavonoid 3-monooxygenase	Metabolism.Secondary metabolism.Phenylpropanoid metabolism.
VVTU6362_at					2.12222	0.0846215	-1.56442	0.015515			2.17016	0.000675171	VIT_17s0000g03910	flavonoid 3-monooxygenase	Metabolism.Secondary metabolism.Phenylpropanoid metabolism.
VVTU35884_at	5.29778	1.23155e-05			-4.95998	1.33106e-05	4.80308	0.000319076			-4.79803	1.78664e-05	VIT_06s0009g03010	flavonoid 3',5'-hydroxylase [Vitis vinifera]	Metabolism.Secondary metabolism.Phenylpropanoid metabolism.
VVTU6267_at	1.30714	0.0001218					1.19154	0.000971554					VIT_06s0009g02830	Flavonoid 3',5'-hydroxylase	Metabolism.Secondary metabolism.Phenylpropanoid metabolism.
VVTU37475_at					-1.43148	0.0665824					-2.084	0.00428393	VIT_16s0098g00860	Flavanone 3-hydroxylase	Metabolism.Secondary metabolism.Phenylpropanoid metabolism.
VVTU15923_at	-1.12696	0.000434181			1.18731	4.20713e-05	-1.22071	0.000262962			1.36928	0.000669895	VIT_10s0003g02430	flavonol synthase	Metabolism.Secondary metabolism.Phenylpropanoid metabolism.
VVTU12218_at	1.52364	0.000797851			-1.43107	0.000157657	1.65763	0.000976596			-1.4023	0.00200138	VIT_18s0001g14310	Flavonone- 3-hydroxylase	Metabolism.Secondary metabolism.Phenylpropanoid metabolism.
VVTU39787_s_at	2.4752	0.00111607	1.00028	0.0183299	-1.47491	0.0117756	3.36264	5.22236e-05			-2.84784	0.000609196	VIT_04s0023g03370	Flavonone- 3-hydroxylase	Metabolism.Secondary metabolism.Phenylpropanoid metabolism.
VVTU28862_s_at	-2.62383	0.0187985			3.95042	0.00094443	-3.17724	0.000976596			4.35365	0.000143401	VIT_18s0001g11430	flavonoid 3-monooxygenase	Metabolism.Secondary metabolism.Phenylpropanoid metabolism.
VVTU7409_s_at	1.10562	0.00101174	-1.07664	0.00313568	-2.18226	2.27578e-05	1.76953	0.000303323			-2.08161	5.4191e-05	VIT_13s0067g03820	Chalcone--flavonone isomerase (Chalcone isomerase)	Metabolism.Secondary metabolism.Phenylpropanoid metabolism.
VVTU32491_s_at	1.42577	0.000325338	1.3365	0.000787647			1.21155	0.00103301					VIT_13s0067g02870	Chalcone-flavanone isomerase	Metabolism.Secondary metabolism.Phenylpropanoid metabolism.
VVTU38368_s_at	1.43803	0.00053394					1.57542	0.000262962			-1.28419	0.000939194	VIT_13s0067g02870	Chalcone-flavanone isomerase	Metabolism.Secondary metabolism.Phenylpropanoid metabolism.
VVTU9453_at	1.82688	0.00569917	-1.91915	0.0167113	-3.74603	0.000139282	1.78203	0.00788036			-2.34314	0.00205902	VIT_02s0025g02920	Quercetin 3-O-methyltransferase 1	Metabolism.Secondary metabolism.Phenylpropanoid metabolism.
VVTU13083_at	-2.80575	0.00354961			3.76869	0.000154774	-1.50188	0.000784637			2.37648	0.000169056	VIT_00s0361g00040	Anthocyanidin reductase	Metabolism.Secondary metabolism.Phenylpropanoid metabolism.
VVTU20575_s_at	1.30416	0.000141558			-1.53073	4.37039e-05	1.81814	0.00025922			-1.30245	0.000579839	VIT_02s0025g04720	Leucoanthocyanidin dioxgenase	Metabolism.Secondary metabolism.Phenylpropanoid metabolism.
VVTU36178_s_at	3.19842	0.00115029			-2.23385	0.00532129	2.39952	0.0212704			-1.90496	0.0444593	VIT_02s0025g04720	Leucoanthocyanidin dioxgenase	Metabolism.Secondary metabolism.Phenylpropanoid metabolism.
VVTU4914_at	1.35489	0.000490063			-1.49167	0.000368178	1.83431	0.000168132			-1.23001	0.00118368	VIT_02s0025g04720	Leucoanthocyanidin dioxgenase	Metabolism.Secondary metabolism.Phenylpropanoid metabolism.
VVTU2594_at			-1.25634	0.0598042	-1.44131	0.0159922	1.58649	0.000572405			-1.4251	0.00553079	VIT_18s0001g12800	Dihydroflavonol 4-reductase	Metabolism.Secondary metabolism.Phenylpropanoid metabolism.
VVTU8698_at					1.46158	0.00232185					1.19051	0.0459471	TC57447	Anthocyanidin 3-O-glucosyltransferase	Metabolism.Secondary metabolism.Phenylpropanoid metabolism.
VVTU14620_at					-1.28758	0.00219684					-1.08316	0.00425677	VIT_18s0041g00740	UDP-glucose: anthocyanidin 5,3-O-glucosyltransferase	Metabolism.Secondary metabolism.Phenylpropanoid metabolism.
VVTU38943_s_at					1.15428	0.037261					1.13014	0.000498875	VIT_05s0062g00310	UDP-glucoronosyl/UDP-glucosyl transferase UGT75C1	Metabolism.Secondary metabolism.Phenylpropanoid metabolism.
VVTU11808_at	-1.71803	0.0375378	1.24646	0.0357294	2.9645	0.000613924	-1.86135	0.00429072			2.67748	8.6984e-06	VIT_11s0016g01850	Anthocyanidin-3-glucoside rhamnosyltransferase	Metabolism.Secondary metabolism.Phenylpropanoid metabolism.
VVTU10613_at	-1.44709	0.0010667			1.91917	2.69374e-05	-1.18048	0.0339089			1.76934	0.00310565	VIT_15s0046g01970	Anthocyanidine rhamnosyl-transferase	Metabolism.Secondary metabolism.Phenylpropanoid metabolism.
VVTU4779_s_at			-2.1494	0.00113322	-2.29062	2.92539e-05					-1.57542	0.0448025	VIT_12s0034g00130	Anthocyanidin 3-O-glucosyltransferase	Metabolism.Secondary metabolism.Phenylpropanoid metabolism.
VVTU37308_at					1.62413	0.0202361			1.33409	0.0381303	2.0253	0.0003304	VIT_12s0055g00290	Anthocyanidin 3-O-glucosyltransferase	Metabolism.Secondary metabolism.Phenylpropanoid metabolism.
VVTU16273_at	-2.64217	0.0028816	1.43885	0.00511134	4.08102	7.0911e-05					2.31637	0.0891096	VIT_06s0009g01990	Anthocyanin 3-O-galactosyltransferase	Metabolism.Secondary metabolism.Phenylpropanoid metabolism.
VVTU13618_x_at	-2.52323	0.00085406			2.33544	0.00144515	-1.87834	0.0247095			2.5719	0.00189029	VIT_16s0050g01580	UDP-glucose: anthocyanidin 5,3-O-glucosyltransferase	Metabolism.Secondary metabolism.Phenylpropanoid metabolism.
VVTU15109_s_at	-2.23933	0.000454836			2.68009	0.000298036	-2.03818	0.0151275			2.61657	0.00196588	VIT_16s0050g01580	UDP-glucose: anthocyanidin 5,3-O-glucosyltransferase	Metabolism.Secondary metabolism.Phenylpropanoid metabolism.
VVTU14241_at	-1.22021	0.00137325			1.60222	0.000950079	-1.48032	0.0167678			2.02806	0.00210234	VIT_16s0050g01580	UDP-glucose: anthocyanidin 5,3-O-glucosyltransferase	Metabolism.Secondary metabolism.Phenylpropanoid metabolism.
VVTU15193_at	-1.11855	0.0222497	1.80558	0.000896951	2.92413	0.000153422	-1.60444	0.0136957	1.68737	0.026101	3.29181	0.00069426	VIT_05s0062g00430	UDP-glucose:flavonoid 7-O-glucosyltransferase	Metabolism.Secondary metabolism.Phenylpropanoid metabolism.
VVTU12269_at	1.41618	6.61191e-05			-1.27624	2.74178e-05	1.52331	0.000262925			-1.38179	0.000262994	VIT_16s0039g02230	UDP-glucose:flavonoid 3-O-glucosyltransferase	Metabolism.Secondary metabolism.Phenylpropanoid metabolism.
VVTU17578_s_at	5.09106	0.000432063			-4.44276	0.000328928	5.22545	0.000584028			-4.79238	0.000629455	VIT_16s0039g02230	UDP-glucose:flavonoid 3-O-glucosyltransferase	Metabolism.Secondary metabolism.Phenylpropanoid metabolism.
VVTU15110_at	-2.65233	0.00162662			2.8704	0.00040331	-3.94428	0.000160819			4.20863	7.84823e-05	VIT_13s0106g00550	flavonol 3-sulfotransferase	Metabolism.Secondary metabolism.Phenylpropanoid metabolism.
VVTU13266_s_at	-1.70815	0.00414312			1.62246	0.00578445	-1.70259	0.00488735			1.08994	0.033008	VIT_18s0001g12690	Isoflavone reductase protein 4	Metabolism.Secondary metabolism.Phenylpropanoid metabolism.
VVTU3973_at	-1.27579	0.0020558			1.79465	0.000222242	-1.4365	0.00334512			1.66262	0.000735978	VIT_15s0048g01010	2'-hydroxy isoflavone/dihydroflavonol reductase	Metabolism.Secondary metabolism.Phenylpropanoid metabolism.
VVTU22627_at	1.46698	0.00265678					1.51065	0.00517545			-1.2327	0.0156627	VIT_07s0129g00800	CYP81E1 Isoflavone 2'-hydroxylase	Metabolism.Secondary metabolism.Phenylpropanoid metabolism.
VVTU1371_at					1.09555	0.0894171					1.55836	0.0616057	VIT_02s0025g00740	Pinoresinol forming dirigent protein	Metabolism.Secondary metabolism.Phenylpropanoid metabolism.
VVTU6513_s_at	-1.29428	0.00447674			1.58406	0.00186014	-2.74075	0.00139039			2.95592	0.000164945	VIT_02s0033g00290	Pinoresinol-lariciresinol reductase	Metabolism.Secondary metabolism.Phenylpropanoid metabolism.
VVTU2645_at			-1.94016	0.0446355	-2.10043	0.00422307					-1.54406	0.0134418	VIT_11s0052g01090	4-coumarate-CoA ligase 2	Metabolism.Secondary metabolism.Phenylpropanoid metabolism.
VVTU11996_at					1.37446	0.000534717	-1.10445	0.00334512			1.15705	0.00392043	VIT_06s0080g00980	Secoisolariciresinol dehydrogenase	Metabolism.Secondary metabolism.Phenylpropanoid metabolism.
VVTU7585_at					1.9416	0.0024227	-1.00332	0.00423849			1.31943	0.00308455	VIT_01s0011g03480	Cinnamoyl CoA reductase	Metabolism.Secondary metabolism.Phenylpropanoid metabolism.
VVTU3650_s_at	1.46144	0.00127462			-1.78611	0.00282279	1.5516	0.0133684			-1.30463	0.044336	VIT_16s0039g02040	4-coumarate-CoA ligase 3	Metabolism.Secondary metabolism.Phenylpropanoid metabolism.
VVTU26686_at	-1.03378	0.00329589			1.68999	0.00465158	-1.96629	0.00354598			2.46625	0.00111475	VIT_12s0028g03110	Caffeoyl-CoA 3-O-methyltransferase	Metabolism.Secondary metabolism.Phenylpropanoid metabolism.
VVTU4884_at	6.09505	0.00053629			-5.56966	0.000359876	5.92228	0.00134266			-5.00229	0.00297143	VIT_01s0010g03510	Caffeoyl-CoA O-methyltransferase	Metabolism.Secondary metabolism.Phenylpropanoid metabolism.
VVTU14855_at	-1.67837	0.00211113			1.75448	0.000387698	-2.0268	0.000551665			2.33201	0.000175909	VIT_06s0004g02370	Cinnamyl alcohol dehydrogenase	Metabolism.Secondary metabolism.Phenylpropanoid metabolism.
VVTU3606_x_at	-1.53872	0.00535785			1.75103	0.00499731	-1.19679	0.00375747			1.6389	0.000903829	VIT_13s0064g00270	Cinnamyl alcohol dehydrogenase	Metabolism.Secondary metabolism.Phenylpropanoid metabolism.
VVTU39693_at					1.37321	0.00119772					1.32217	0.000786538	VIT_13s0067g00620	Cinnamyl alcohol dehydrogenase	Metabolism.Secondary metabolism.Phenylpropanoid metabolism.
VVTU34728_at					1.14312	0.000392227					1.01124	0.000193109	VIT_03s0110g00350	Cinnamyl alcohol dehydrogenase	Metabolism.Secondary metabolism.Phenylpropanoid metabolism.
VVTU22886_at					1.09888	0.0223916					1.01327	0.00150416	VIT_03s0110g00350	Cinnamyl alcohol dehydrogenase	Metabolism.Secondary metabolism.Phenylpropanoid metabolism.
VVTU6403_s_at	-2.7716	0.000380808	1.0238	0.000838828	3.7954	3.06416e-05	-2.61417	0.00121162	1.20669	0.0212635	3.82086	0.000149736	VIT_12s0059g01790	Caffeic acid O-methyltransferase	Metabolism.Secondary metabolism.Phenylpropanoid metabolism.
VVTU36927_x_at	-3.51903	2.48502e-05			4.01594	1.02376e-05	-3.20985	0.00109044			3.84475	0.000121071	VIT_12s0059g01790	Caffeic acid O-methyltransferase	Metabolism.Secondary metabolism.Phenylpropanoid metabolism.
VVTU7310_x_at	-3.29577	6.61191e-05			3.93334	7.89922e-06	-3.04002	0.000307755			3.76892	5.4509e-05	VIT_12s0059g01790	Caffeic acid O-methyltransferase	Metabolism.Secondary metabolism.Phenylpropanoid metabolism.
VVTU13368_at	-1.35973	0.00662251			2.05456	0.000241223	-1.32287	0.00890487			1.42673	0.000186215	VIT_02s0025g03100	Cinnamyl alcohol dehydrogenase	Metabolism.Secondary metabolism.Phenylpropanoid metabolism.
VVTU914_at	1.33318	0.000371483			-1.56134	0.00185685					-1.25417	0.00735838	VIT_14s0083g00320	Cinnamoyl-CoA reductase	Metabolism.Secondary metabolism.Phenylpropanoid metabolism.
VVTU39860_at	-2.46114	0.00195903			2.85484	0.000155455	-1.75467	0.000403367			1.99978	0.000155592	VIT_18s0122g00620	Cinnamoyl-CoA reductase	Metabolism.Secondary metabolism.Phenylpropanoid metabolism.
VVTU3517_at	2.47266	0.000293039			-2.37085	0.000301069	2.26046	0.000285354			-2.12306	0.00110972	VIT_02s0012g01570	Cinnamoyl-CoA reductase	Metabolism.Secondary metabolism.Phenylpropanoid metabolism.
VVTU40687_s_at					1.21008	0.000447841					1.18498	0.00634532	VIT_01s0011g06430	NADPH-dependent codeinone reductase	Metabolism.Secondary metabolism.Primary amino acids derivated metabolism.
VVTU7470_at			-4.70248	0.0017077	-4.7139	0.000227754					-2.64552	0.0486714	VIT_10s0003g05430	Reticuline oxidase precursor	Metabolism.Secondary metabolism.Primary amino acids derivated metabolism.
VVTU21136_s_at	-1.36141	0.0547311			1.49522	0.0284227	-1.91987	0.0551354			1.7722	0.0244753	VIT_12s0028g03200	Rooty/superroot1	Metabolism.Secondary metabolism.Primary amino acids derivated metabolism.
VVTU29260_x_at	-1.04592	0.0192369			1.34813	0.00261358	-1.1388	0.0463587			1.32352	0.00379996	VIT_19s0027g00040	CYP72A59	Metabolism.Secondary metabolism.Terpenoid metabolism.
VVTU36038_x_at	-1.16035	0.0348626			1.58485	0.00872007	-1.15747	0.0305838			1.39316	0.03637	VIT_19s0015g02940	CYP72A59	Metabolism.Secondary metabolism.Terpenoid metabolism.
VVTU35416_s_at	-2.43537	0.00720607			2.78526	0.00243715	-1.60799	0.048261			1.83966	0.0154524	VIT_17s0000g09570	CYP71A26	Metabolism.Secondary metabolism.Terpenoid metabolism.
VVTU21946_at	-1.16764	0.0950724			1.72575	0.0110312					1.30663	0.0793699	VIT_19s0015g02140	CYP72A59	Metabolism.Secondary metabolism.Terpenoid metabolism.
VVTU6916_at	-1.79288	0.0013234	1.55432	0.00289171	3.3472	1.02376e-05	-1.91376	0.000962185	1.31974	0.0212424	3.2335	0.000210521	VIT_19s0015g02910	CYP72A1	Metabolism.Secondary metabolism.Terpenoid metabolism.
VVTU4072_x_at	-1.07634	0.0579874			2.19382	0.00117833	-1.68485	0.01226			2.00582	0.00759006	VIT_19s0015g02500	CYP72A1	Metabolism.Secondary metabolism.Terpenoid metabolism.
VVTU6916_x_at	-1.6041	0.00161494			1.89111	0.000152275	-1.40043	0.000921346			1.84546	5.50202e-05	VIT_19s0015g02910	CYP72A1	Metabolism.Secondary metabolism.Terpenoid metabolism.
VVTU9708_x_at	-1.02705	0.0500447			1.73403	0.00190825	-1.35685	0.0235326			1.60117	0.00223322	VIT_19s0135g00230	CYP72A1	Metabolism.Secondary metabolism.Terpenoid metabolism.
VVTU28722_s_at			1.39035	0.0438294	2.31091	0.00101319	-1.4806	0.0204821			1.97247	0.00683245	VIT_19s0015g02500	CYP72A1	Metabolism.Secondary metabolism.Terpenoid metabolism.
VVTU15780_at	-2.17368	0.00136125			2.48426	0.000273251	-2.23097	0.000799521			2.36192	0.000518368	VIT_18s0001g12170	CYP72A1	Metabolism.Secondary metabolism.Terpenoid metabolism.
VVTU17156_s_at			1.09997	0.0378485	2.02171	0.000807817	-1.24114	0.0212633			1.97471	0.000981843	VIT_00s0389g00030	CYP72A54	Metabolism.Secondary metabolism.Terpenoid metabolism.
VVTU37459_at			-1.70482	0.0155286	-1.78886	0.00791469					-1.14271	0.0488748	VIT_08s0032g00240	CYP71A22	Metabolism.Secondary metabolism.Terpenoid metabolism.
VVTU15250_at	-1.29543	0.00132909			1.67528	2.39988e-05	-1.17041	0.00572902			1.31451	0.00263787	VIT_11s0016g00870	Strictosidine synthase (YLS2)	Metabolism.Secondary metabolism.Terpenoid metabolism.
VVTU7332_at	-2.84005	0.00200282			2.79452	0.00084684	-3.36447	0.00139612			3.4918	0.000788976	VIT_18s0001g06690	Gibberellin 20 oxidase 2	Metabolism.Secondary metabolism.Terpenoid metabolism.
VVTU7415_at	-1.73692	0.0374007			2.10956	0.0334325	-1.86117	0.00492774			2.33565	0.0023931	VIT_19s0140g00140	GA 20-oxidase 2	Metabolism.Secondary metabolism.Terpenoid metabolism.
VVTU9124_at					1.07584	0.00103163					1.27104	0.000790303	VIT_04s0044g02010	Gibberellin 20 oxidase 2	Metabolism.Secondary metabolism.Terpenoid metabolism.
VVTU13918_at	4.62005	0.00017617			-5.07207	2.71044e-05	5.44985	0.00336488			-5.40575	0.00496078	VIT_03s0063g01290	Gibberellin 20 oxidase 2	Metabolism.Secondary metabolism.Terpenoid metabolism.
VVTU16665_s_at	-1.05504	0.0113961			1.81215	0.00450174					1.46935	0.00868567	VIT_03s0063g01340	Gibberellin 20 oxidase 2	Metabolism.Secondary metabolism.Terpenoid metabolism.
VVTU3937_at	1.16003	0.0113929					1.1726	0.00392513					VIT_10s0116g00410	Gibberellin 2-beta-dioxygenase 7	Metabolism.Secondary metabolism.Terpenoid metabolism.
VVTU15175_at	-1.15789	0.00170501					-1.33353	0.000249997			1.04996	0.000358801	VIT_02s0087g00490	10-deacetylbaccatin III 10-O-acetyltransferase	Metabolism.Secondary metabolism.Terpenoid metabolism.
VVTU14975_s_at	-1.57871	0.0107471					-1.72669	0.00477181					VIT_16s0039g00570	10-deacetylbaccatin III 10-O-acetyltransferase	Metabolism.Secondary metabolism.Terpenoid metabolism.
VVTU6543_at					1.60225	0.00496108	-1.04747	0.0355556			1.50187	0.00644504	VIT_06s0004g07650	Taxadien-5-alpha-ol-O-acetyltransferase	Metabolism.Secondary metabolism.Terpenoid metabolism.
VVTU7133_s_at	-1.51469	0.00549765			1.538	0.0030511	-1.41189	0.00802518			1.24898	0.0127764	VIT_15s0046g03570	(+)-neomenthol dehydrogenase	Metabolism.Secondary metabolism.Terpenoid metabolism.
VVTU2704_at	-1.28661	0.0266958			2.21008	0.00258002	-1.46346	0.00817217			2.2274	0.000427451	VIT_17s0000g05600	(-)-isopiperitenol dehydrogenase	Metabolism.Secondary metabolism.Terpenoid metabolism.
VVTU23502_at					1.2063	0.0059429	-1.16199	0.00813439			1.32659	0.0061788	VIT_06s0004g06540	Undecaprenyl pyrophosphate synthetase	Metabolism.Secondary metabolism.Terpenoid metabolism.
VVTU35576_at	-1.16463	0.00120295			1.46917	0.000150771	-1.03707	0.00653176			1.29072	0.000789551	VIT_19s0014g04900	(-)-germacrene D synthase	Metabolism.Secondary metabolism.Terpenoid metabolism.
VVTU6000_at	1.9331	0.0183985			-1.75435	0.0126722	2.03862	0.00839907					VIT_02s0087g00710	ABA 8'-hydroxylase CYP707A1	Metabolism.Secondary metabolism.Terpenoid metabolism.
VVTU6355_at	-1.11916	0.0156213			1.48452	0.00154818	-1.6385	0.000383094			1.5478	0.00132488	VIT_07s0031g00620	Zeaxanthin epoxidase (ZEP) (ABA1)	Metabolism.Secondary metabolism.Terpenoid metabolism.
VVTU3812_at			1.21644	0.0043777	1.5664	0.000534426					1.19496	0.00267625	VIT_13s0019g01010	ABA2 (ABA deficient 2)	Metabolism.Secondary metabolism.Terpenoid metabolism.
VVTU13738_at	-1.12604	0.00906809	1.2351	0.0164619	2.36114	0.000646457	-2.29979	0.00109379			3.12875	0.000527244	VIT_16s0050g01090	Beta-carotene hydroxylase	Metabolism.Secondary metabolism.Terpenoid metabolism.
VVTU39025_at	-1.49659	0.0337535			1.46968	0.0192506	-1.73718	0.00792199			1.56951	0.00925274	VIT_18s0001g10500	ABA 8'-hydroxylase CYP707A1	Metabolism.Secondary metabolism.Terpenoid metabolism.
VVTU15973_s_at	-1.15621	0.0393395	1.56594	0.0120888	2.72216	0.000103126	-2.23704	0.0549558			2.88628	0.0129224	VIT_03s0038g02680	Zeta-carotene desaturase	Metabolism.Secondary metabolism.Terpenoid metabolism.
VVTU40294_s_at			1.29174	0.0232464	1.95474	0.00195626					2.01888	0.0240406	VIT_03s0038g02680	Zeta-carotene desaturase	Metabolism.Secondary metabolism.Terpenoid metabolism.
VVTU6502_at	-2.19239	0.000231658			2.49939	6.57036e-05	-1.63536	0.00167614			1.99306	0.000812328	VIT_02s0087g00910	9-cis-epoxycarotenoid dioxygenase	Metabolism.Secondary metabolism.Terpenoid metabolism.
VVTU24432_at					1.82173	2.27578e-05	-1.17633	0.000951101			1.45901	0.000123168	VIT_11s0016g01880	Lycopene epsilon cyclase, chloroplast precursor	Metabolism.Secondary metabolism.Terpenoid metabolism.
VVTU24361_s_at			1.18984	0.0496593	1.24965	0.0172591					1.09926	0.0437834	VIT_13s0019g04390	GATA transcription factor 10	Metabolism.Secondary metabolism.Terpenoid metabolism.
VVTU488_at	-1.50539	0.00116573			1.89564	6.67391e-05	-1.42005	0.000282974			1.53802	0.000608469	VIT_18s0041g00350	Dienelactone hydrolase	Metabolism.single reactions..
VVTU38602_s_at					1.325	9.73181e-05	-1.56239	0.000477261			1.6271	0.000547691	VIT_07s0104g01250	flavin-containing monooxygenase	Metabolism.single reactions..
VVTU34715_s_at					1.30163	0.000119096	-1.50019	0.000688719			1.59194	0.000566655	VIT_07s0104g01250	flavin-containing monooxygenase	Metabolism.single reactions..
VVTU4137_s_at					1.05625	0.000765385	-1.15719	0.00121861			1.14019	0.00178284	VIT_07s0104g01250	flavin-containing monooxygenase	Metabolism.single reactions..
VVTU18919_s_at					1.24885	0.000197316	-1.14857	0.00177166			1.55246	0.000807579	VIT_07s0104g01250	flavin-containing monooxygenase	Metabolism.single reactions..
VVTU38342_at	-1.66857	0.0139752			1.87455	0.00442714	-1.07033	0.0191288			1.16493	0.0121564	VIT_08s0007g01910	Laccase	Metabolism.single reactions..
VVTU5464_at			1.33914	0.0137402	1.40037	0.00251647					1.71579	0.0215312	VIT_13s0067g01970	Laccase	Metabolism.single reactions..
VVTU5973_at	-3.08505	0.000320757			3.05067	9.74336e-05	-2.17625	0.000573827			2.40649	0.000136864	VIT_18s0122g00420	Laccase	Metabolism.single reactions..
VVTU4057_at			-2.51479	0.00389554	-2.63741	0.00138448			-1.33156	0.0369866	-1.44944	0.0033478	VIT_18s0001g00680	Laccase	Metabolism.single reactions..
VVTU35328_at	-2.0753	0.00428066			2.14768	0.00152466	-1.6495	0.000370016			1.74195	9.34324e-05	VIT_08s0007g00690	Laccase	Metabolism.single reactions..
VVTU33426_at	-2.14064	0.00318794	1.75055	0.0279364	3.89119	0.000166746	-3.28682	0.000284565	1.77874	0.031165	5.06556	3.22911e-05	VVTU33426_at	No hit	No hit...
VVTU11008_at	-1.11045	0.0248323	2.86763	0.00227313	3.97808	0.000139049	-1.34229	0.00114358	2.05298	0.0861397	3.39527	0.00291323	VVTU11008_at	No hit	No hit...
VVTU13008_at	-2.13503	0.000320757	1.52713	0.00165862	3.66216	1.67736e-05	-2.21527	0.00363072	1.46817	0.0623112	3.68344	2.19555e-05	VVTU13008_at	No hit	No hit...
VVTU12342_s_at	2.41392	0.00493861	-1.21705	0.00791006	-3.63097	0.00046282	2.53774	0.000848962			-2.58402	0.00093643	VVTU12342_s_at	No hit	No hit...
VVTU169_at	-1.44975	0.00119887	1.80236	0.00242546	3.25211	3.33216e-05	-1.69209	0.0148462			2.74199	0.00106442	VIT_01s0011g03000	No hit	No hit...
VVTU4709_at	-1.16744	0.0395242	1.97172	0.00825031	3.13916	4.60331e-05	-1.11188	0.0684598			1.98419	0.010111	VVTU4709_at	No hit	No hit...
VVTU40554_x_at	-1.72374	0.000481356	1.00311	0.000713424	2.72685	2.27578e-05	-2.14737	0.000356088			3.11964	5.16654e-05	VVTU40554_x_at	No hit	No hit...
VVTU33378_at	-1.05756	0.00373568			1.98125	0.000963841	-1.64151	0.000285354	1.31358	0.0290002	2.95509	7.20072e-05	VVTU33378_at	No hit	No hit...
VVTU39868_s_at	1.57228	0.00105227			-2.13229	0.000236629	2.25213	0.014979			-3.91774	0.0061986	VVTU39868_s_at	No hit	No hit...
VVTU35189_s_at	1.98619	0.00050851			-2.19259	0.000202451	2.51807	0.0131204			-3.98924	0.00406867	VVTU35189_s_at	No hit	No hit...
VVTU13645_s_at	1.96194	0.00135786			-2.31954	0.000267455	2.59779	0.0108396			-4.08699	0.00517111	VVTU13645_s_at	No hit	No hit...
VVTU3410_at	-1.92492	0.00502553			1.82524	0.0399506	-3.02276	0.000530889			3.16093	0.000236499	VVTU3410_at	No hit	No hit...
VVTU3410_x_at	-1.55598	0.0493757			1.53439	0.0809243	-2.91899	0.000661643			2.63452	0.000849968	VVTU3410_x_at	No hit	No hit...
VVTU12528_at	-2.04055	0.000629598			1.68255	0.000582987	-2.72295	0.0036236			2.3458	0.00522644	VVTU12528_at	No hit	No hit...
VVTU2861_at	-3.48326	0.0111972			4.04155	0.000480277	-4.85619	0.000445149			5.25523	0.000179801	TC69543	No hit	No hit...
VVTU36218_at	1.03137	0.00214997			-1.40416	0.000424276	1.56562	0.00285409			-1.90647	0.000629092	VVTU36218_at	No hit	No hit...
VVTU12436_at	-4.0793	0.0141064			4.42652	0.00459351	-5.12165	0.000147362			5.13126	8.07552e-05	VVTU12436_at	No hit	No hit...
VVTU16856_x_at	2.09515	0.00207147			-2.29965	0.000269391	3.31712	4.508e-05			-3.25412	2.5248e-05	VVTU16856_x_at	No hit	No hit...
VVTU3587_at	1.33296	0.0153039			-1.719	0.00639244	2.54881	0.000862287			-1.99998	0.00386284	VVTU3587_at	No hit	No hit...
VVTU22447_at	2.09948	0.000156836			-2.49521	4.82681e-05	3.34452	0.00090444			-2.66498	0.00267266	VVTU22447_at	No hit	No hit...
VVTU1542_at	1.66079	0.000275378			-2.51805	4.63946e-05	2.40803	1.9906e-05			-2.50598	0.000227193	VVTU1542_at	No hit	No hit...
VVTU35195_at	1.00037	0.0519141			-1.50986	0.00576932	1.5555	0.00409235			-1.90907	0.00686746	VVTU35195_at	No hit	No hit...
VVTU40652_at	1.0381	0.058891			-1.56097	0.0123695	1.603	0.0649269			-1.29555	0.0755567	VVTU40652_at	No hit	No hit...
VVTU14641_at	1.20116	0.00281282			-2.00609	0.00341317	1.87504	0.0407217			-2.06679	0.0132345	VIT_12s0035g01240	No hit	No hit...
VVTU1044_at	-2.62261	0.000229911			3.37921	6.97598e-06	-3.14058	5.60171e-05			3.58796	3.36505e-05	VVTU1044_at	No hit	No hit...
VVTU33639_x_at	-1.71759	0.0011323			1.98106	0.000244292	-2.31273	7.17032e-05			2.45964	4.09734e-05	VVTU33639_x_at	No hit	No hit...
VVTU20577_at	-2.41746	0.00173467			2.51054	0.000810282	-1.61522	0.00494677			1.84161	0.000703109	VVTU20577_at	No hit	No hit...
VVTU40213_at	-2.13834	0.00173467			1.94756	0.000916849	-1.33448	0.0120057			1.19179	0.0158013	VVTU40213_at	No hit	No hit...
VVTU2159_s_at	-2.22183	0.000354306			2.26588	0.000337251	-1.64848	0.00938921			2.32223	0.0017285	TC70641	No hit	No hit...
VVTU39458_s_at	2.33867	0.000797851			-1.84434	0.000787775	1.66391	0.0893135			-1.94547	0.0456332	VIT_08s0056g01240	No hit	No hit...
VVTU11892_s_at	3.1723	0.00702342			-3.35955	0.00281884	1.93326	0.0290928			-3.32746	0.00163896	VVTU11892_s_at	No hit	No hit...
VVTU17652_s_at	3.1532	0.00891057			-3.3025	0.00405307	2.0909	0.0249263			-3.34776	0.00213545	VVTU17652_s_at	No hit	No hit...
VVTU27205_at	2.76493	0.00524513			-2.21212	0.0102152	2.14095	0.000478263			-1.98147	0.000446756	VVTU27205_at	No hit	No hit...
VVTU11892_x_at	3.4018	0.00237255			-3.44145	0.000916849	2.55508	0.00954227			-3.69054	0.000774426	VVTU11892_x_at	No hit	No hit...
VVTU38510_x_at	-1.31954	0.00577663			2.25562	0.000902078	-1.78951	0.00324926	1.17461	0.0429295	2.96412	0.000251841	VVTU38510_x_at	No hit	No hit...
VVTU3941_s_at	-1.80596	3.37882e-05			1.427	0.000185227	-1.83387	0.00163432			2.04741	8.00394e-05	VVTU3941_s_at	No hit	No hit...
VVTU33186_x_at	-1.59107	0.000503682			2.01249	0.000325818	-1.88852	0.00237042			2.62935	0.000849747	VVTU33186_x_at	No hit	No hit...
VVTU32126_x_at	-1.22512	0.00295574			1.38494	0.000863369	-1.46621	0.000819849			1.95512	0.000295886	VVTU32126_x_at	No hit	No hit...
VVTU3359_at	-2.68433	0.000146449			1.82119	0.0102735	-2.41143	0.000313885			2.38301	0.0051979	VVTU3359_at	No hit	No hit...
VVTU16499_s_at	1.44247	0.00172287			-1.19439	0.000168516	1.61059	0.00129155			-1.80412	0.00128388	VVTU16499_s_at	No hit	No hit...
VVTU21392_x_at	1.35034	0.00933862			-1.30899	0.0106124	1.61145	0.00220424			-1.91436	0.00167052	VVTU21392_x_at	No hit	No hit...
VVTU2889_at	1.44144	0.011769			-1.72931	0.00131781	1.70664	0.0665887			-2.32152	0.00939274	TC70738	No hit	No hit...
VVTU184_at	2.42267	0.00828158			-2.85146	0.00106944	2.00915	0.00287288			-1.78637	0.00614764	VIT_09s0002g06400	No hit	No hit...
VVTU19029_at	1.17467	0.0455309			-1.91955	0.0132734	1.27113	0.0305361			-1.20139	0.039903	VIT_16s0013g00600	No hit	No hit...
VVTU14849_s_at	-1.58928	0.000837611			2.47365	4.08744e-05	-1.58413	0.0052117			1.64944	0.000368185	VIT_14s0060g01730	No hit	No hit...
VVTU37590_at	-2.27814	5.74293e-05			2.69451	3.57013e-06	-2.67651	7.22561e-05			2.90477	5.34463e-05	VIT_18s0089g00960	No hit	No hit...
VVTU26524_at	-2.573	0.000134778			3.37878	3.89405e-06	-2.53383	0.00252661			3.16932	0.000297268	VVTU26524_at	No hit	No hit...
VVTU31559_at	-2.40331	0.000636423			2.67447	0.000172313	-2.38559	0.000176166			2.86235	7.35581e-05	CB341354	No hit	No hit...
VVTU9313_at	-1.86558	0.00247372			1.63745	0.000145217	-2.22467	0.0218369			2.01607	0.0168394	VIT_07s0005g02080	No hit	No hit...
VVTU2895_s_at	-1.86	0.000622907			2.26589	0.000121676	-2.19184	0.000806791			2.21274	0.000629455	VIT_07s0005g00060	No hit	No hit...
VVTU17911_x_at	-2.48225	0.0001218			2.94844	3.47429e-05	-2.14189	0.00146883			2.53339	4.09509e-05	VVTU17911_x_at	No hit	No hit...
VVTU9119_s_at	-1.959	0.00185976			1.78614	0.000828394	-2.0451	0.000154341			1.92646	0.000427451	VVTU9119_s_at	No hit	No hit...
VVTU15205_s_at	-2.2232	0.0396331			2.46587	0.0193076	-1.87922	0.00891198			2.39325	0.0025619	VVTU15205_s_at	No hit	No hit...
VVTU7887_s_at	-1.66419	0.000372548			2.13837	2.27578e-05	-1.71871	9.20981e-05			2.10672	1.62276e-05	VVTU7887_s_at	No hit	No hit...
VVTU9836_at	-1.37042	0.0121517			2.09717	0.00100924	-1.70997	0.00425822			2.57256	0.00529232	VVTU9836_at	No hit	No hit...
VVTU17027_s_at	-1.48525	0.00136222			2.01056	0.000352858	-1.6307	0.0262073			1.89702	0.0039176	VVTU17027_s_at	No hit	No hit...
VVTU38213_x_at	-1.5356	0.0849591			1.53437	0.072416	-1.5162	0.0171754			1.69319	0.00194606	VVTU38213_x_at	No hit	No hit...
VVTU40211_x_at	-1.66515	0.000146449			2.27414	4.77228e-06	-1.49857	7.54095e-05			2.09875	2.04727e-05	VVTU40211_x_at	No hit	No hit...
VVTU27939_s_at	-1.45108	0.0400467			1.31774	0.0166402	-1.44324	0.0814228			1.744	0.0154527	VVTU27939_s_at	No hit	No hit...
VVTU22277_s_at	-1.36909	0.00293436			1.66406	0.000408102	-1.42144	0.031487			2.09305	0.00338333	VVTU22277_s_at	No hit	No hit...
VVTU34361_at	-1.32381	0.043035			1.11919	0.053192	-1.41258	0.0165922			1.35199	0.0197375	VVTU34361_at	No hit	No hit...
VVTU12223_at	-1.28944	0.00111607			1.17655	0.000653594	-1.40606	0.00120507			1.3081	0.000945827	VIT_12s0028g03170	No hit	No hit...
VVTU21960_at	-1.1507	0.0101799			1.17318	0.00759039	-1.40292	0.000501976			1.65675	0.000109871	VVTU21960_at	No hit	No hit...
VVTU15310_at	-1.27708	0.00837376			1.58535	0.00139011	-1.35797	0.00296563			1.70709	0.000484617	VVTU15310_at	No hit	No hit...
VVTU23114_at	-1.05996	0.00531182			1.7266	0.000548533	-1.22654	0.0137164			1.67767	0.00298542	VVTU23114_at	No hit	No hit...
VVTU15910_s_at	-1.33632	0.00695044			1.52276	0.00185731	-1.21345	0.0057257			1.32021	0.00522352	VIT_05s0051g00700	No hit	No hit...
VVTU33349_at	-1.00604	0.00404795			1.663	9.54599e-05	-1.19284	0.000999076			1.30836	0.00121729	VVTU33349_at	No hit	No hit...
VVTU32822_at	-1.04263	0.000653862			1.11595	0.00591647	-1.07018	0.000435899			1.15274	0.000146638	VVTU32822_at	No hit	No hit...
VVTU33349_x_at	-1.04547	0.00169701			1.51611	0.000103908	-1.03645	0.00244699			1.5426	0.000647008	VVTU33349_x_at	No hit	No hit...
VVTU38506_at	-1.11816	0.000558556			1.12297	0.000310894	-1.02128	0.0057132			1.09906	0.00308305	VVTU38506_at	No hit	No hit...
VVTU32102_x_at	1.29646	0.000144302			-1.41978	2.40318e-05	1.21584	0.000833051			-1.26896	0.000109871	VVTU32102_x_at	No hit	No hit...
VVTU35172_at	1.54131	0.000146449			-1.89743	8.22858e-05	1.52801	0.000330156			-1.69799	0.000216044	VVTU35172_at	No hit	No hit...
VVTU6213_at	1.19612	0.00242887			-1.49654	0.0009543	1.53723	0.00119607			-1.27876	0.00111281	VVTU6213_at	No hit	No hit...
VVTU6705_at	1.19002	0.000513098			-1.59244	8.23533e-05	1.54494	0.0017937			-1.35121	0.00571817	VVTU6705_at	No hit	No hit...
VVTU3833_s_at	1.22549	0.00237463			-1.38083	6.93727e-05	1.56346	0.00387443			-1.57093	0.00297596	VIT_19s0090g01340	No hit	No hit...
VVTU2254_at	1.33575	0.000319525			-1.73449	1.31705e-05	1.62563	0.000416949			-1.88361	5.29009e-05	VVTU2254_at	No hit	No hit...
VVTU16941_at	1.47798	0.000790753			-1.25094	4.54562e-05	1.70519	0.000807996			-1.47381	0.00412886	VVTU16941_at	No hit	No hit...
VVTU1050_s_at	2.0931	0.00568504			-1.6823	0.00490496	1.73095	0.00140202			-1.18276	0.00598675	VIT_06s0009g01410	No hit	No hit...
VVTU11888_at	1.36787	0.000629598			-1.69206	4.08744e-05	1.74849	9.91878e-05			-1.61239	0.000109871	VVTU11888_at	No hit	No hit...
VVTU3617_at	2.25159	0.000920909			-2.4116	0.000164706	1.75307	0.00391638			-1.94126	0.000403948	VIT_03s0088g00270	No hit	No hit...
VVTU1543_at	1.96931	0.000605025			-2.35363	5.42448e-05	1.887	0.0183477			-2.07189	0.00800893	VVTU1543_at	No hit	No hit...
VVTU1957_at	2.03155	0.000252537			-1.19132	4.53172e-05	1.9964	0.00384557			-1.47919	0.0744191	DT030498	No hit	No hit...
VVTU35355_x_at	1.81834	0.000366854			-2.45149	4.28055e-05	2.07619	0.000258403			-2.59762	9.59312e-05	VVTU35355_x_at	No hit	No hit...
VVTU5222_at	1.96843	0.0358911			-1.27314	0.0989752	2.3034	0.00847272			-1.51679	0.0813441	VVTU5222_at	No hit	No hit...
VVTU2112_s_at	2.75218	0.00122632			-2.87057	0.000216888	2.51063	0.00519408			-2.60929	0.00368085	VVTU2112_s_at	No hit	No hit...
VVTU17421_s_at			-3.34894	0.012802	-4.36501	0.000282534	1.63064	0.000819849	-1.87966	0.0127514	-3.51029	2.5248e-05	VIT_02s0033g01390	No hit	No hit...
VVTU5547_at			1.06305	0.0252793	1.78905	0.000800511			1.0341	0.0690178	2.03229	0.000832881	VVTU5547_at	No hit	No hit...
VVTU3194_s_at			1.21013	0.00299818	1.03329	0.000549062			1.05414	0.0353725	1.17906	0.00597844	VVTU3194_s_at	No hit	No hit...
VVTU14271_at			1.07557	0.00630409	1.54379	0.000688764			1.41466	0.0368941	1.87416	0.000548967	VVTU14271_at	No hit	No hit...
VVTU12793_s_at	1.11935	0.00434491			-1.34954	0.000503414	1.10498	0.00411803					VVTU12793_s_at	No hit	No hit...
VVTU10368_at	1.07946	0.00225177			-1.04723	0.00416652	1.06489	0.0100302					VVTU10368_at	No hit	No hit...
VVTU13087_at	1.47078	0.00179362			-1.28365	0.00203405	1.19048	0.00414571					VVTU13087_at	No hit	No hit...
VVTU7675_at	1.09043	0.0184393			-1.26153	0.00936536	1.27002	0.0303879					VVTU7675_at	No hit	No hit...
VVTU9344_s_at	1.86018	0.0556195			-1.89704	0.0436844	1.98981	0.0449008					VIT_18s0001g11610	No hit	No hit...
VVTU16009_s_at	-1.3217	0.0676506			1.65408	0.0469131	-1.36537	0.0130981					VVTU16009_s_at	No hit	No hit...
VVTU3880_at	-1.10074	0.0529415					-1.78343	0.00135206	-1.08024	0.0883812			VIT_12s0028g03790	No hit	No hit...
VVTU27470_s_at	-1.81803	0.0273941					-2.9265	0.000808072			3.29125	0.000310209	VVTU27470_s_at	No hit	No hit...
VVTU27474_s_at	-1.60275	0.0235193					-2.70572	0.000522485			3.43711	0.000294309	VVTU27474_s_at	No hit	No hit...
VVTU2916_at	-1.15021	0.00461884					-1.70425	0.00520098			1.01558	0.0216902	VVTU2916_at	No hit	No hit...
VVTU10039_s_at	-1.58385	0.0300276					-1.52277	0.00592605	-1.97595	0.00726073			VVTU10039_s_at	No hit	No hit...
VVTU9863_s_at	-1.26675	0.0784846					-1.5253	0.0187045			1.84522	0.015436	VVTU9863_s_at	No hit	No hit...
VVTU32849_s_at	-1.13895	0.00842527					-1.19741	0.0346742			1.07503	0.0554226	VVTU32849_s_at	No hit	No hit...
VVTU14685_s_at	-1.26257	0.0206812					-1.31807	0.0596654			1.46438	0.0747527	VIT_16s0098g00600	No hit	No hit...
VVTU6138_at	1.11446	0.00649692					1.08967	0.0982984			-1.42566	0.0305585	VVTU6138_at	No hit	No hit...
VVTU15535_at	1.15904	0.0064203					1.1589	0.00982583			-1.00646	0.0438547	VVTU15535_at	No hit	No hit...
VVTU12071_at	2.41166	0.0196204					2.78592	0.00666204			-2.25715	0.0151334	VIT_08s0007g08020	No hit	No hit...
VVTU12597_s_at	-1.31624	0.00061491					-1.22982	0.00592632					VVTU12597_s_at	No hit	No hit...
VVTU2220_at	-1.26405	0.00137249					-1.07455	0.000396119					VVTU2220_at	No hit	No hit...
VVTU35540_at	1.1468	0.0144749					1.0306	0.0453436					VVTU35540_at	No hit	No hit...
VVTU21355_at	1.45403	0.0118328					1.05172	0.0295855					VVTU21355_at	No hit	No hit...
VVTU8087_at	1.06719	0.00397623					1.07216	0.00238596					TC70951	No hit	No hit...
VVTU8272_x_at	1.50477	0.00506745					1.10656	0.00200998					VVTU8272_x_at	No hit	No hit...
VVTU958_x_at	1.1424	0.039552					1.3202	0.0171942					VIT_03s0091g00420	No hit	No hit...
VVTU1970_s_at	4.76725	0.00223372			-5.73465	0.000425168					-4.43439	0.0748417	GSVIVT00034645001	No hit	No hit...
VVTU13462_s_at	-2.6266	0.0277818			3.10634	0.00821021					1.78636	0.0466028	VIT_18s0001g07910	No hit	No hit...
VVTU1182_x_at	-2.78659	0.0775042			2.07431	0.0696412					2.51846	0.0742164	VIT_18s0001g14260	No hit	No hit...
VVTU10453_at	-1.02351	0.000447374			1.42628	1.81084e-05					1.38712	0.000421207	VIT_06s0004g05200	No hit	No hit...
VVTU33719_s_at	-1.48715	0.00277515			1.35649	0.000824668					1.09947	0.0133448	VVTU33719_s_at	No hit	No hit...
VVTU14160_s_at	-1.09236	0.0348128			2.05745	0.000751764					2.09038	0.037928	VVTU14160_s_at	No hit	No hit...
VVTU13804_at	-1.01072	0.0394083			1.2454	0.0095212					1.17448	0.000364331	VVTU13804_at	No hit	No hit...
VVTU3949_at	1.34828	0.00815698			-1.99676	0.000744927					-1.676	0.00252675	VIT_19s0014g04780	No hit	No hit...
VVTU21013_at			1.70519	0.00245402	1.16444	0.00868674			1.47307	0.0563296			VVTU21013_at	No hit	No hit...
VVTU37902_at			1.79695	0.018606	1.6439	0.000745093			1.50915	0.0451706			VVTU37902_at	No hit	No hit...
VVTU21929_at			1.28375	0.0648975					1.8709	0.0580584	1.47525	0.0172664	VVTU21929_at	No hit	No hit...
VVTU12173_at			1.08441	0.00332433					1.14494	0.0251336			VVTU12173_at	No hit	No hit...
VVTU14257_at			1.16604	0.00130386					1.20514	0.0169623			VVTU14257_at	No hit	No hit...
VVTU16433_at			-1.83726	0.00730674	-2.4068	0.000144443	1.13248	0.0207055			-1.72789	0.0027645	VVTU16433_at	No hit	No hit...
VVTU4625_at			1.66593	0.0766104	2.56391	0.00770192	-1.12377	0.0261904			1.63166	0.0124145	VIT_12s0028g03120	No hit	No hit...
VVTU313_at			-1.92773	0.0175032	-2.13367	0.00504845	1.25147	0.00954227			-1.7303	0.00240411	VIT_00s1466g00010	No hit	No hit...
VVTU17271_s_at			1.38155	0.020537	2.18286	0.00128958	-1.52102	0.0042624			2.22379	0.00478808	VIT_15s0048g02420	No hit	No hit...
VVTU7121_at			1.17275	0.0157721	1.84393	0.0162624	-1.24827	0.0674134			2.10679	0.0556493	CF403809	No hit	No hit...
VVTU9007_at			1.00459	0.00570818	1.93195	1.67736e-05	-1.19856	0.00300077			1.45295	0.00133221	VVTU9007_at	No hit	No hit...
VVTU35597_at			-2.24178	0.0054687	-2.84212	0.000718828					-1.66056	0.00642523	VIT_18s0001g04660	No hit	No hit...
VVTU34547_s_at			-3.96467	0.000713424	-4.11264	6.50347e-05					-2.0672	0.0371839	VVTU34547_s_at	No hit	No hit...
VVTU7247_at			2.433	0.00286975	2.50387	0.00143031					1.56735	0.0742206	TC58381	No hit	No hit...
VVTU24812_at			1.03163	0.0393415	1.19413	0.0188658					1.03421	0.0392583	DT007214	No hit	No hit...
VVTU37464_at			1.03426	0.00850678	1.27963	0.00846688					1.09335	0.00188553	VVTU37464_at	No hit	No hit...
VVTU16748_at			1.24899	0.0080078	1.07928	0.00115865					1.20195	0.0479228	VVTU16748_at	No hit	No hit...
VVTU22870_at			1.75337	0.00292152	1.16995	0.0139232					1.2269	0.0502847	VVTU22870_at	No hit	No hit...
VVTU20753_x_at			1.93408	0.0148434	1.85149	0.0601435					1.66171	0.00284914	VIT_14s0083g00290	No hit	No hit...
VVTU4040_s_at					-1.83873	0.0279433	1.97863	0.00285409			-2.34852	0.000701082	VVTU4040_s_at	No hit	No hit...
VVTU8048_at					1.05136	0.00637963	-1.29325	0.030045			1.64228	0.0102689	VVTU8048_at	No hit	No hit...
VVTU2500_at					-1.05166	0.0065891	1.59624	0.00472041			-1.69962	0.0344745	VVTU2500_at	No hit	No hit...
VVTU35059_at					-1.55115	0.00475624	1.05517	0.0302983			-1.3615	0.0114572	VVTU35059_at	No hit	No hit...
VVTU13094_at					-1.17088	0.00200249	1.13508	0.000486223			-1.30256	0.00043284	VVTU13094_at	No hit	No hit...
VVTU12079_at					-1.52182	0.000139049	1.07474	0.00513022			-1.28639	0.000332315	VVTU12079_at	No hit	No hit...
VVTU34699_at					-1.35384	0.000260482	1.06747	0.00113717			-1.20041	0.000380508	TC65948	No hit	No hit...
VVTU16648_at					-1.05268	0.0475106	1.24292	0.0101638			-1.27262	0.00167185	VVTU16648_at	No hit	No hit...
VVTU4851_at					-2.09978	0.0486974	2.38553	0.0677627			-2.50188	0.0369605	VVTU4851_at	No hit	No hit...
VVTU2656_at					-1.24608	0.0114838	1.06943	0.0251347			-1.34433	0.00702339	VIT_04s0079g00540	No hit	No hit...
VVTU4170_at					-2.19484	0.0386019	1.40949	0.032343			-1.9996	0.00422325	VVTU4170_at	No hit	No hit...
VVTU21507_s_at					-1.12501	0.000515204	1.05838	0.00572898			-1.26182	0.0037374	VVTU21507_s_at	No hit	No hit...
VVTU16650_at					-1.35431	0.00932865	1.32181	0.00276758			-1.24943	0.00387798	VVTU16650_at	No hit	No hit...
VVTU25834_x_at					1.84831	0.0095067	-1.42184	0.0132383			1.60442	0.00130389	VVTU25834_x_at	No hit	No hit...
VVTU2864_s_at					1.14604	0.00211777	-1.21922	0.00121162			1.32186	0.000179801	CF403892	No hit	No hit...
VVTU29713_x_at					1.08932	7.50535e-05	-1.21344	0.000287951			1.3365	0.00011446	CF202031	No hit	No hit...
VVTU9952_s_at					1.02347	0.000269391	-1.1789	0.00837844			1.2264	0.00728642	VVTU9952_s_at	No hit	No hit...
VVTU12580_at					1.18819	1.81084e-05	-1.10974	0.000257183			1.25404	0.000125673	VVTU12580_at	No hit	No hit...
VVTU2987_at					1.10715	0.0114857	-1.09658	0.0243195			1.33733	0.00215142	VVTU2987_at	No hit	No hit...
VVTU39208_at					1.00182	0.000586143	-1.08173	0.0241188			1.02463	0.000591309	VVTU39208_at	No hit	No hit...
VVTU11407_at					1.29194	0.000283861	-1.05098	0.00714139			1.43861	0.00286684	VVTU11407_at	No hit	No hit...
VVTU31246_x_at					1.45661	4.54562e-05	-1.04424	0.00196229			1.90405	1.29862e-05	VVTU31246_x_at	No hit	No hit...
VVTU10165_at					1.56451	0.00153865	-1.00196	0.00313192			1.76805	0.000215723	VVTU10165_at	No hit	No hit...
VVTU5126_s_at					-1.35857	0.00193078					-1.57599	0.000296228	VVTU5126_s_at	No hit	No hit...
VVTU3555_s_at					-1.31695	0.00176851					-1.56758	0.000267988	VVTU3555_s_at	No hit	No hit...
VVTU5819_at					-1.40407	0.00118176					-1.56091	0.000828069	CD801312	No hit	No hit...
VVTU35762_s_at					-1.32293	0.00197937					-1.52894	0.00028887	VVTU35762_s_at	No hit	No hit...
VVTU1982_at					-1.6496	8.61024e-05					-1.27413	0.000177074	VVTU1982_at	No hit	No hit...
VVTU35966_at					-1.3272	0.0308809					-1.25892	0.00294161	VVTU35966_at	No hit	No hit...
VVTU13395_at					-1.60068	0.000644999					-1.25298	0.00122051	VVTU13395_at	No hit	No hit...
VVTU25327_s_at					-1.15067	0.00378722					-1.22875	0.00148379	VVTU25327_s_at	No hit	No hit...
VVTU9571_at					-1.28153	3.40855e-05					-1.20216	0.00041778	CF512040	No hit	No hit...
VVTU27550_at					-1.17109	0.000786089					-1.15042	0.000378232	VVTU27550_at	No hit	No hit...
VVTU33827_at					1.02312	7.74341e-05					1.00603	0.00298271	VVTU33827_at	No hit	No hit...
VVTU22725_at					1.04911	0.00045885					1.02913	0.0177373	VIT_13s0101g00060	No hit	No hit...
VVTU3327_at					1.23061	0.00825589					1.03797	0.0201645	VVTU3327_at	No hit	No hit...
VVTU7331_at					1.13829	0.00198915					1.07273	0.00911259	CB970710	No hit	No hit...
VVTU15296_at					1.09172	0.00407602					1.08634	0.0174845	VVTU15296_at	No hit	No hit...
VVTU32574_at					1.00867	0.000622447					1.09326	0.00115603	VVTU32574_at	No hit	No hit...
VVTU4745_at					1.08478	0.000445307					1.10943	0.0321602	VVTU4745_at	No hit	No hit...
VVTU1751_s_at					1.57323	0.000288766					1.13671	0.012406	VVTU1751_s_at	No hit	No hit...
VVTU31754_at					1.01918	0.0011871					1.13749	0.00134091	VVTU31754_at	No hit	No hit...
VVTU34485_at					1.31713	0.000746966					1.1588	0.000872279	VVTU34485_at	No hit	No hit...
VVTU21865_s_at					1.46941	0.0213696					1.16666	0.0063232	VIT_02s0012g01870	No hit	No hit...
VVTU6254_at					1.26315	0.000328818					1.17585	0.00581897	TC69031	No hit	No hit...
VVTU16498_s_at					1.21096	0.000362244					1.20159	0.00287986	VVTU16498_s_at	No hit	No hit...
VVTU34681_s_at					1.31829	0.00128414					1.21048	7.48093e-05	VVTU34681_s_at	No hit	No hit...
VVTU34350_at					1.10644	0.0862668					1.2113	0.00375664	BQ795168	No hit	No hit...
VVTU20973_at					1.09157	0.000906618					1.23915	0.0331062	VIT_18s0001g02890	No hit	No hit...
VVTU35333_at					1.53924	0.0220641					1.23978	0.00764638	VVTU35333_at	No hit	No hit...
VVTU13164_at					1.36862	0.0373243					1.24189	0.0699729	VVTU13164_at	No hit	No hit...
VVTU10733_at					1.21152	0.0854595					1.27882	0.0278206	VVTU10733_at	No hit	No hit...
VVTU32574_x_at					1.22885	5.13094e-05					1.29161	0.000175909	VVTU32574_x_at	No hit	No hit...
VVTU33203_x_at					1.29009	0.000122485					1.29676	0.000711623	VVTU33203_x_at	No hit	No hit...
VVTU40707_at					1.30157	0.00218056					1.30027	0.0154682	TC70343	No hit	No hit...
VVTU12478_at					1.6152	0.00128954					1.31709	0.00193888	VVTU12478_at	No hit	No hit...
VVTU2344_s_at					1.1053	0.000206565					1.33581	6.61248e-05	TC60078	No hit	No hit...
VVTU37972_at					1.44066	6.30294e-05					1.3534	0.00199889	VVTU37972_at	No hit	No hit...
VVTU8471_at					1.417	8.49453e-05					1.35452	0.0021471	VVTU8471_at	No hit	No hit...
VVTU6583_at					1.30403	0.0238667					1.38944	0.0317786	VVTU6583_at	No hit	No hit...
VVTU29935_x_at					1.00891	0.00023748					1.40349	4.09734e-05	VVTU29935_x_at	No hit	No hit...
VVTU3418_at					1.63662	0.00103168					1.41647	0.000531449	VVTU3418_at	No hit	No hit...
VVTU17509_at					1.73952	0.044101					1.46623	0.0782581	VVTU17509_at	No hit	No hit...
VVTU17303_s_at					1.43514	0.00099503					1.80389	0.000531449	VVTU17303_s_at	No hit	No hit...
VVTU12686_at					1.67504	0.000635845					1.87007	0.0109272	VVTU12686_at	No hit	No hit...
VVTU1606_x_at	-1.0232	0.000337959	1.613	0.00056593	2.6362	1.09971e-05	-1.34228	0.00406789	1.07615	0.073658	2.41843	0.000604862	VIT_16s0039g02530	No hit	No hit...
VVTU22727_s_at	1.15558	0.0168245	-1.07027	0.00313509	-2.22585	0.000358189	1.54402	0.000813885			-1.20268	0.000554541	VIT_08s0056g01600	No hit	No hit...
VVTU31483_s_at	-3.49502	0.00061491	1.70942	0.00113132	5.20443	3.33216e-05	-3.18823	0.00841962			4.40969	0.00245976	VIT_01s0011g02720	No hit	No hit...
VVTU4106_x_at	-2.60674	0.00132909	1.39224	0.0278836	3.99898	2.92539e-05	-2.57716	0.00254791			4.09477	0.0036806	VIT_01s0011g02710	No hit	No hit...
VVTU35238_x_at	1.18602	0.0135155			-1.82108	0.000627603	1.71331	0.000665304			-1.79538	0.000108989	VIT_19s0090g01370	No hit	No hit...
VVTU24124_x_at	1.1322	0.0125997			-1.61144	0.00127215	1.74775	0.00402232			-1.40363	0.00782246	VIT_19s0090g01360	No hit	No hit...
VVTU15266_x_at	-1.97659	0.000435227			1.67353	0.000512788	-1.22618	0.00752978			1.21877	0.00317581	GSVIVT00011233001	No hit	No hit...
VVTU27205_x_at	2.69698	0.00597073			-2.11995	0.0123452	2.15636	0.000605478			-1.93295	0.000687807	VIT_05s0049g00520	No hit	No hit...
VVTU27124_s_at	-4.28578	0.00507334			5.54143	0.00105467	-4.52851	0.000664532			5.99434	0.000310107	VVTU2010_s_at	No hit	No hit...
VVTU2010_s_at	-4.20412	0.00545517			5.55516	0.0011335	-4.43278	0.000795865			6.04937	0.000284768	VVTU2010_s_at	No hit	No hit...
VVTU32746_x_at	-1.357	0.00119929			1.33327	0.000196439	-1.03622	0.00383333			1.11486	0.00203742	CB346290	No hit	No hit...
VVTU39506_x_at	1.01133	0.045655			-1.64553	0.000630428	1.42865	0.00226178			-1.88382	8.72731e-05	VIT_19s0090g01370	No hit	No hit...
VVTU2710_s_at	1.33026	0.0180866			-1.18818	0.017408	1.45889	0.0116202			-1.23461	0.0192726	VIT_19s0090g01360	No hit	No hit...
VVTU22517_at			1.35897	0.00158092	1.35754	0.00159083			1.36287	0.0851147	1.43887	0.0357963	VIT_08s0040g02250	No hit	No hit...
VVTU8129_s_at	1.29058	0.0461661			-1.18704	0.0445093	1.03819	0.00102152					VIT_05s0049g00520	No hit	No hit...
VVTU15968_s_at	1.24079	0.0356459			-1.06382	0.0430098	1.04152	0.00376646					VIT_05s0049g00520	No hit	No hit...
VVTU21490_s_at	1.21548	0.0353763			-1.05969	0.0399506	1.05065	0.00358483					VIT_05s0049g00520	No hit	No hit...
VVTU14656_s_at	1.24188	0.0360796			-1.06081	0.0440333	1.05865	0.00387443					VIT_05s0049g00520	No hit	No hit...
VVTU9776_s_at	1.30424	0.0457968			-1.19074	0.0453397	1.00987	0.00118108					VIT_05s0049g00520	No hit	No hit...
VVTU16453_s_at	1.30305	0.0461141			-1.18209	0.0471302	1.03331	0.00120924					VIT_05s0049g00520	No hit	No hit...
VVTU35933_s_at	1.28255	0.0426856			-1.00951	0.0724281	1.07527	0.0101479					VIT_05s0049g00520	No hit	No hit...
VVTU39937_s_at	1.31594	0.0405832			-1.16967	0.0437672	1.03803	0.00076825					VIT_05s0049g00520	No hit	No hit...
VVTU5359_s_at	1.56274	0.00446829					1.05297	0.0143227					VIT_05s0020g01900	No hit	No hit...
VVTU22210_at	1.11786	0.0385841					1.23548	0.0982538					VIT_03s0017g00250	No hit	No hit...
VVTU22768_s_at	1.6275	0.00910517			-2.07884	0.000466651					-1.19687	0.0250651	VVTU22768_s_at	No hit	No hit...
VVTU31849_s_at	-1.26709	0.0387599			1.22449	0.00277996					1.7209	0.015912	CB344458	No hit	No hit...
VVTU9853_x_at	-1.28821	0.0104489			1.38402	0.00130342					1.47504	0.000565048	TC61167	No hit	No hit...
VVTU27006_s_at			-1.12837	0.00811382					-1.3505	0.0314332			VVTU20121_s_at	No hit	No hit...
VVTU32081_s_at			1.0597	0.0263822	1.03325	0.00504757	-1.55727	0.00267858			1.90997	0.000476632	VVTU32081_s_at	No hit	No hit...
VVTU28522_s_at			1.72042	0.00308637	2.10558	0.000310217	-1.03434	0.00637044			1.57742	0.00333778	VIT_16s0039g02530	No hit	No hit...
VVTU14690_at			1.17132	0.0019003	1.27427	0.000476163					1.00054	0.0458053	VIT_08s0040g01720	No hit	No hit...
VVTU22741_s_at			1.32683	0.00155253	1.02313	0.000360421					1.25403	0.00374745	VIT_09s0002g05180	No hit	No hit...
VVTU18007_s_at			1.12985	0.0107711	1.77451	0.000488781					1.78607	0.000537051	VIT_02s0025g01080	No hit	No hit...
VVTU40243_s_at					1.35944	0.000624581	-1.9206	0.00123789			1.97181	0.000563443	VVTU32081_s_at	No hit	No hit...
VVTU40317_x_at					1.00103	0.000333749	-1.10087	0.000381275			1.56074	0.000213304	CB972933	No hit	No hit...
VVTU3853_x_at					1.2542	0.00582026	-1.34815	0.00738427			1.17385	0.00383069	VIT_06s0009g01920	No hit	No hit...
VVTU31794_at					1.42967	0.000102544			1.11816	0.0073712	1.64292	6.46868e-05	VVTU31794_at	No hit	No hit...
VVTU28338_at					1.0808	0.0161253					1.63722	5.4509e-05	VIT_04s0008g04500	No hit	No hit...
VVTU21399_x_at					-1.75813	0.00756099					-1.79111	0.0093912	VVTU21399_at	No hit	No hit...
VVTU21399_at					-1.07167	0.0814555					-1.28095	0.0374647	VVTU21399_at	No hit	No hit...
VVTU2894_at					1.06974	0.0192018					1.09094	0.0182971	VIT_02s0025g01080	No hit	No hit...
VVTU39611_s_at					1.162	6.57036e-05					1.14105	0.0126482	CF207184	No hit	No hit...
VVTU9853_at					1.08997	0.00372498					1.22507	0.00042242	TC61167	No hit	No hit...
VVTU9898_at	-2.90916	0.00590388			3.9766	0.00127356	-3.30495	0.0445777			3.7857	0.0183805	VIT_00s0187g00050	No hit	No hit...
VVTU13798_s_at	-1.83629	0.000746264			2.52529	3.40855e-05					1.84805	0.086547	VIT_18s0001g10620	No hit	No hit...
VVTU12438_s_at	1.54837	0.0237626	1.47524	0.0518007			1.352	0.0110046					VIT_08s0007g07330	No hit	No hit...
VVTU35247_at			2.76392	0.00056593	3.5231	2.16495e-05	-1.82075	0.00115261	1.31602	0.0719903	3.13677	0.000495647	VIT_06s0004g00440	No hit	No hit...
VVTU2252_s_at			-1.39302	0.00660694	-1.54198	0.00139523	1.61534	0.00457194			-1.5115	0.000731745	VIT_18s0001g00360	No hit	No hit...
VVTU9858_s_at			-3.52439	0.00200937	-4.36695	5.13094e-05					-3.14152	0.0297913	VIT_18s0001g08760	No hit	No hit...
VVTU19295_s_at			1.10564	0.00844731	1.92883	0.000513151					1.39864	0.0148645	VIT_13s0064g00670	No hit	No hit...
VVTU19179_s_at					2.1833	0.0451162					1.69959	0.00682186	VIT_13s0064g00670	No hit	No hit...
VVTU12061_at					1.25045	3.38566e-05					1.17049	0.00138908	VIT_08s0007g02090	No hit	No hit...
VVTU1225_at					1.5057	0.000131034					1.56606	0.000466093	VIT_00s0207g00250	No hit	No hit...
VVTU14858_s_at	2.07671	0.0732281			-3.11377	0.0118284	1.11824	0.00931025			-1.7533	0.00274973	VIT_18s0166g00250	No hit	No hit...
VVTU25703_s_at	1.11821	0.0734186			-1.13594	0.0173732	2.05313	0.0203232			-1.27693	0.00133884	VIT_05s0049g00840	No hit	No hit...
VVTU21653_x_at	1.40811	0.00212154			-1.27476	0.000609888	1.64925	0.000760077			-1.94294	0.000214182	VIT_05s0049g00760	No hit	No hit...
VVTU21384_x_at	1.66096	0.00246192			-1.05034	0.01761	2.12177	0.000491349			-2.18475	0.00043284	VIT_05s0049g00760	No hit	No hit...
VVTU21305_x_at	1.84732	0.000940259			-1.1971	0.00389543	2.13632	0.000226325			-2.09986	0.000417463	VIT_05s0049g00760	No hit	No hit...
VVTU16819_x_at	1.1048	0.000976334			-1.19613	0.000438599	1.35725	0.00232141			-1.63523	0.000427451	VIT_05s0049g00760	No hit	No hit...
VVTU37404_s_at	1.94468	0.00136125			-1.2314	0.00165517	1.57741	0.0072855			-1.13039	0.0127587	VIT_05s0049g00730	No hit	No hit...
VVTU4690_s_at	3.12233	0.00165876			-3.04851	0.000709146	3.3546	0.00128283			-3.2836	0.00204651	VIT_05s0049g00770	No hit	No hit...
VVTU17582_x_at	3.53345	0.00165425			-3.62439	0.000537478	3.69758	0.000648433			-3.75671	0.000531449	VIT_05s0049g00770	No hit	No hit...
VVTU2751_s_at	-1.08885	0.0706976			1.701	0.00109675	-1.65898	0.000466611			2.21871	0.00235594	VIT_07s0005g06160	No hit	No hit...
VVTU12785_s_at			-1.3773	0.00495161	-1.14692	0.00554146	1.35436	0.000723904			-1.2242	0.00459177	VIT_06s0004g04660	No hit	No hit...
VVTU12578_at			1.13997	0.0238243	1.71221	0.00128954					1.17723	0.00131898	VVTU12578_at	Argonaute	Regulation overview.Regulation of gene expression.Gene silencing.
VVTU6703_at			1.17171	0.00056593	1.95957	0.000286723					1.67653	0.00297227	VIT_10s0003g04040	Mitochondrial transcription termination factor	Regulation overview.Regulation of gene expression.Regulation of transcription.
VVTU39418_s_at	-1.0661	0.00192149			1.11519	0.00163774	-1.21737	0.00865371			1.29045	0.0502114	VVTU39418_s_at	Transcription termination factor mitochondrial mTERF	Regulation overview.Regulation of gene expression.Regulation of transcription.
VVTU6280_at	-1.24195	0.000313011			1.53616	5.11793e-05	-1.13962	0.00305286			1.57922	0.000441598	VVTU6280_at	Transcription termination factor mitochondrial mTERF	Regulation overview.Regulation of gene expression.Regulation of transcription.
VVTU9331_at					1.0519	0.00323591					1.05444	0.029673	VIT_07s0005g03870	Transcription termination factor mitochondrial mTERF	Regulation overview.Regulation of gene expression.Regulation of transcription.
VVTU4725_at	-1.24314	0.000940499					-1.68724	0.000416463					VIT_08s0007g01610	KOW domain-containing transcription factor family protein	Regulation overview.Regulation of gene expression.Regulation of transcription.
VVTU35510_s_at	2.06418	0.00295574			-2.64237	0.000445097	2.40852	0.000799521			-3.09471	0.00106117	VIT_06s0004g07790	Lateral organ boundaries Domain 15	Regulation overview.Regulation of gene expression.Regulation of transcription.
VVTU13038_s_at	-2.7683	0.000356405	2.20556	0.0025923	4.97386	9.21832e-06	-2.71239	0.000710224	1.44108	0.0811291	4.15347	0.000368185	VIT_13s0067g01450	Lateral organ boundaries domain 21	Regulation overview.Regulation of gene expression.Regulation of transcription.
VVTU10025_at	-1.37143	0.00427313	1.26883	0.0278836	2.64027	0.000323834	-2.37733	0.00977142			2.38901	0.0138562	VVTU10025_at	Lateral organ boundaries protein 1	Regulation overview.Regulation of gene expression.Regulation of transcription.
VVTU8140_at					2.01037	0.0272579					1.06085	0.0109582	VIT_18s0001g09250	Lateral organ boundaries protein 38	Regulation overview.Regulation of gene expression.Regulation of transcription.
VVTU21167_at	-1.77277	0.0064945			1.98593	0.000515204	-1.81197	0.00704154			2.1364	0.00191226	VIT_15s0046g00230	Lateral organ boundaries protein 1	Regulation overview.Regulation of gene expression.Regulation of transcription.
VVTU28124_at	-1.05653	0.00053629			1.25246	4.66768e-05					1.0333	0.00211062	VVTU28124_at	Basic helix-loop-helix (bHLH) family	Regulation overview.Regulation of gene expression.Regulation of transcription.
VVTU14552_s_at					1.43527	0.000102544	-1.01923	0.0256209			1.86572	0.00282671	VIT_03s0038g04760	Basic helix-loop-helix (bHLH) family	Regulation overview.Regulation of gene expression.Regulation of transcription.
VVTU37821_at	-1.13577	0.0152197			1.28861	0.00264207	-1.03995	0.00651121			1.23068	0.00242004	VIT_08s0040g01240	Basic helix-loop-helix (bHLH) family	Regulation overview.Regulation of gene expression.Regulation of transcription.
VVTU4776_at	-1.49041	0.00571733			1.82434	0.00103868	-1.84416	0.000530889			2.18364	0.000213304	VIT_00s1312g00010	Basic helix-loop-helix (bHLH) family	Regulation overview.Regulation of gene expression.Regulation of transcription.
VVTU14337_at	-2.87976	0.000103247			2.59056	6.32303e-05	-2.17753	0.000359031			2.32377	0.000428024	VIT_02s0012g01450	Basic helix-loop-helix BHLH071	Regulation overview.Regulation of gene expression.Regulation of transcription.
VVTU28538_at			1.29496	0.00199939	1.37822	0.00114739			1.08748	0.0316144	1.38514	0.00178061	VIT_02s0025g02310	LHW (lonesome highway)	Regulation overview.Regulation of gene expression.Regulation of transcription.
VVTU9335_at	-1.68949	0.000307329			2.33109	1.09971e-05	-1.99653	0.00123298			2.4253	0.000409026	VIT_13s0067g02280	Basic helix-loop-helix (bHLH) family	Regulation overview.Regulation of gene expression.Regulation of transcription.
VVTU7562_s_at			1.12453	0.00114988	0.99987	0.000209691					1.04987	0.00248847	VIT_14s0030g02230	Unfertilized embryo sac 12 UNE12	Regulation overview.Regulation of gene expression.Regulation of transcription.
VVTU1377_at			1.47116	0.0832152	1.28101	0.0884792					1.33311	0.0828806	VIT_11s0037g00040	Basic helix-loop-helix (bHLH) family	Regulation overview.Regulation of gene expression.Regulation of transcription.
VVTU38388_at					1.42462	0.000409481					1.42842	0.00133682	VIT_12s0028g02350	Basic helix-loop-helix (bHLH) family	Regulation overview.Regulation of gene expression.Regulation of transcription.
VVTU8001_at			1.05743	0.0119363	1.83203	0.000969353					1.07588	0.00596754	VIT_14s0068g01200	Inducer of CBF expression 1 ICE1	Regulation overview.Regulation of gene expression.Regulation of transcription.
VVTU15281_at					1.9765	6.41962e-05					1.60694	6.46868e-05	VIT_14s0068g01200	Inducer of CBF expression 1 ICE1	Regulation overview.Regulation of gene expression.Regulation of transcription.
VVTU14284_s_at			1.00886	0.0218094	1.12614	0.00954922					1.00951	0.00344726	VIT_01s0026g01140	ZCW32 (BIGPETAL, BIGPETALUB)	Regulation overview.Regulation of gene expression.Regulation of transcription.
VVTU22274_at					1.28926	0.000149731					1.01986	0.00718457	VIT_07s0104g00670	BSD domain-containing protein	Regulation overview.Regulation of gene expression.Regulation of transcription.
VVTU662_at			1.37339	0.00967707	1.62443	0.00073753					1.08016	0.0237448	VIT_18s0001g13040	Basic leucine-zipper 11 GBF6	Regulation overview.Regulation of gene expression.Regulation of transcription.
VVTU165_at					1.0375	0.00886549	-1.28874	0.0230045			1.47027	0.0117064	VIT_14s0083g00700	BZIP transcription factor BZIP42	Regulation overview.Regulation of gene expression.Regulation of transcription.
VVTU35645_s_at	-1.19428	0.0102837					-1.32755	0.00133448			1.40688	0.0247878	VIT_14s0030g02200	BZIP transcription factor BZO2H1	Regulation overview.Regulation of gene expression.Regulation of transcription.
VVTU1500_at			1.33984	0.00638582	2.2656	9.06213e-05	-1.66077	0.00975969			2.16817	0.0173486	VIT_04s0008g02750	BZIP transcription factor BZO2H2	Regulation overview.Regulation of gene expression.Regulation of transcription.
VVTU30636_at	-3.52492	0.0131901			3.78414	0.00554863	-1.87347	0.00524015			2.15334	0.00221377	VIT_08s0007g06160	BZIP transcription factor	Regulation overview.Regulation of gene expression.Regulation of transcription.
VVTU8897_at					1.24879	0.00235771					1.01834	0.016404	VIT_16s0098g01420	DOF affecting germination 1	Regulation overview.Regulation of gene expression.Regulation of transcription.
VVTU6324_at	-1.94154	0.0161562	1.56958	0.0115673	3.51112	0.000328928	-2.45679	0.000807996			3.63991	0.000239659	VIT_10s0003g00040	Dof zinc finger protein DOF1.4	Regulation overview.Regulation of gene expression.Regulation of transcription.
VVTU2125_at			1.60418	0.00275018	1.82485	0.000429828					1.24031	0.00673431	VIT_17s0000g04850	OBF binding protein 4	Regulation overview.Regulation of gene expression.Regulation of transcription.
VVTU31051_at			2.13065	0.000713424	2.67947	1.69509e-05	-1.62966	0.000325362			2.46293	0.000365852	VIT_02s0025g02250	Dof zinc finger protein DOF4.6	Regulation overview.Regulation of gene expression.Regulation of transcription.
VVTU8748_at	-1.08311	0.00749242			1.46926	0.000453891	-1.4148	0.00111168			1.34765	0.000634176	VIT_09s0002g02490	Dof zinc finger protein 1	Regulation overview.Regulation of gene expression.Regulation of transcription.
VVTU2505_at	-1.51994	0.00472495	1.64743	0.00101662	3.16737	5.12247e-05					2.26724	0.0128106	VIT_15s0021g02510	GATA transcription factor 2	Regulation overview.Regulation of gene expression.Regulation of transcription.
VVTU13053_at			1.0765	0.00641435	1.67498	0.000460779					1.14318	0.00229168	VIT_05s0051g00450	GATA transcription factor 1	Regulation overview.Regulation of gene expression.Regulation of transcription.
VVTU12819_at	-1.71422	0.00473398			2.68325	0.000116222	-1.92216	0.00663295	1.1353	0.0270822	3.05746	0.000421956	VIT_08s0007g07550	GATA transcription factor 11	Regulation overview.Regulation of gene expression.Regulation of transcription.
VVTU14393_at	-1.43842	0.0240553	1.26003	0.0143386	2.69845	0.000480277					2.18844	0.0327693	VIT_02s0154g00070	Abnormal floral organs	Regulation overview.Regulation of gene expression.Regulation of transcription.
VVTU12681_s_at					1.29336	0.000605614					1.40397	0.00407375	VIT_15s0048g00550	Abnormal floral organs	Regulation overview.Regulation of gene expression.Regulation of transcription.
VVTU23078_at					1.07193	0.000826611					1.49955	0.00901835	VIT_15s0048g00550	Abnormal floral organs	Regulation overview.Regulation of gene expression.Regulation of transcription.
VVTU6319_at	-1.65004	0.000622907			1.40046	0.000376178	-1.43886	0.000342416			1.24293	0.000161153	VIT_02s0154g00220	Zinc finger (C2H2 type) family	Regulation overview.Regulation of gene expression.Regulation of transcription.
VVTU11380_at					1.08898	5.48527e-05					1.11107	0.000731745	VIT_07s0104g00400	Exonuclease C2H2	Regulation overview.Regulation of gene expression.Regulation of transcription.
VVTU11810_s_at					1.28789	5.10821e-05	-1.11982	0.000339811			1.3551	0.000152499	VIT_08s0007g05070	Zinc finger (C2H2 type) family	Regulation overview.Regulation of gene expression.Regulation of transcription.
VVTU2066_at					1.60927	0.00108645	-1.00279	0.0053598			1.52788	0.000961293	VIT_04s0008g01160	Indeterminate(ID)-domain 7	Regulation overview.Regulation of gene expression.Regulation of transcription.
VVTU15319_at	-2.50135	0.000594008			3.13138	2.27578e-05	-2.16019	0.00193465			2.90841	7.48093e-05	VIT_06s0004g01870	No transmitting tract	Regulation overview.Regulation of gene expression.Regulation of transcription.
VVTU23433_at					1.06622	0.00177453					1.0872	0.00571817	VIT_07s0104g01620	Zinc finger (C2H2 type) MAGPIE	Regulation overview.Regulation of gene expression.Regulation of transcription.
VVTU13435_s_at			-2.31621	0.00159488	-2.47395	0.00142814					-2.02167	0.00889374	VIT_06s0004g04180	Zinc finger (C2H2 type) protein (ZAT11)	Regulation overview.Regulation of gene expression.Regulation of transcription.
VVTU7553_at					1.86693	8.04325e-05	-1.29237	0.0121335			1.571	0.00111474	VIT_01s0011g06200	Zinc finger protein 4	Regulation overview.Regulation of gene expression.Regulation of transcription.
VVTU21047_s_at	-2.00571	0.0843035			2.12231	0.053058	-2.24801	0.0029849			2.72839	0.000843368	VIT_18s0001g14130	Zinc finger (C2H2 type) family	Regulation overview.Regulation of gene expression.Regulation of transcription.
VVTU35468_at	-1.0908	0.0111119			1.36272	0.00199222	-1.35001	0.000938613			1.58965	0.000111419	VIT_18s0001g14130	Zinc finger (C2H2 type) family	Regulation overview.Regulation of gene expression.Regulation of transcription.
VVTU37083_at					1.77971	0.0376631	-1.53374	0.0113178			1.83388	0.00317581	VIT_18s0001g14130	Zinc finger (C2H2 type) family	Regulation overview.Regulation of gene expression.Regulation of transcription.
VVTU10509_at					1.11595	0.000268928					1.17593	0.0034357	VIT_18s0001g10130	Zinc finger (C2H2 type) family	Regulation overview.Regulation of gene expression.Regulation of transcription.
VVTU86_at			1.52229	0.00116636	2.35919	2.31557e-05	-1.33487	0.0190292			2.5938	0.0100747	VIT_11s0052g01120	Zinc finger protein 2	Regulation overview.Regulation of gene expression.Regulation of transcription.
VVTU16179_at					-1.31829	0.000282953					-1.22111	0.000181243	VIT_14s0066g00790	RNA binding motif protein 26	Regulation overview.Regulation of gene expression.Regulation of transcription.
VVTU10943_at	-1.02948	0.00736591			1.11674	0.000592018	-1.16917	0.015519			1.22411	0.0290779	VIT_19s0090g01780	Zinc finger (CCCH-type) family protein	Regulation overview.Regulation of gene expression.Regulation of transcription.
VVTU18213_s_at					1.36713	0.000474959					1.63846	0.00122463	VIT_13s0064g01090	Zinc finger (CCCH-type) family protein	Regulation overview.Regulation of gene expression.Regulation of transcription.
VVTU6386_at			1.28288	0.00056593	1.8253	3.70124e-05					1.55356	0.000215723	VIT_06s0061g00150	Zinc finger (CCCH-type) family protein	Regulation overview.Regulation of gene expression.Regulation of transcription.
VVTU16180_at					1.17545	0.000362244					1.11732	0.00362925	VIT_06s0061g00150	Zinc finger (CCCH-type) family protein	Regulation overview.Regulation of gene expression.Regulation of transcription.
VVTU14316_at					1.10068	0.00040331	-1.38676	0.00146883			1.29102	0.00233717	VIT_05s0077g01240	Calmodulin-binding transcription activator 6	Regulation overview.Regulation of gene expression.Regulation of transcription.
VVTU7693_at	-1.16334	0.0068055			1.07678	0.000492083	-1.31513	0.010313					VIT_06s0004g02270	Nuclear transcription factor Y subunit A-1	Regulation overview.Regulation of gene expression.Regulation of transcription.
VVTU2237_at	-2.19608	0.0466806			2.56395	0.0186068					1.69726	0.0177748	VIT_00s0956g00020	Leafy cotyledon1-like protein	Regulation overview.Regulation of gene expression.Regulation of transcription.
VVTU1068_at	-1.8388	0.000997896			2.0118	0.000198173	-1.99185	9.89572e-05			2.05748	4.09734e-05	VIT_05s0020g03880	TSO1 (chinese for 'ugly')	Regulation overview.Regulation of gene expression.Regulation of transcription.
VVTU25061_at					1.10077	0.000382316					1.02572	0.00488778	VIT_06s0009g01560	FAR1-related sequence 3	Regulation overview.Regulation of gene expression.Regulation of transcription.
VVTU27378_at					1.14421	4.08744e-05					1.20411	0.00256818	VIT_18s0122g00530	FAR1-related sequence 5	Regulation overview.Regulation of gene expression.Regulation of transcription.
VVTU24415_at					1.2544	0.000113074					1.09135	0.000344767	VIT_03s0017g01810	far-red impaired response 1	Regulation overview.Regulation of gene expression.Regulation of transcription.
VVTU36164_at					1.01111	0.000288489	-1.14456	0.00334512			1.02983	0.00362998	VIT_08s0040g00200	FAR1-related sequence 3	Regulation overview.Regulation of gene expression.Regulation of transcription.
VVTU30400_at	-1.34932	0.000320757			1.71695	5.90124e-05	-1.49602	0.000485421			1.60776	9.31799e-05	VIT_17s0000g01550	AAA-type ATPase	Regulation overview.Regulation of gene expression.Regulation of transcription.
VVTU5634_at					1.30834	0.000364847					1.0694	0.00226179	VIT_17s0000g01550	AAA-type ATPase	Regulation overview.Regulation of gene expression.Regulation of transcription.
VVTU19209_s_at	-1.53854	0.000146449	1.55757	0.000792778	3.09612	8.3829e-06	-1.86933	0.00134162			2.83769	0.000109871	VIT_06s0009g01670	forkhead-associated domain-containing protein	Regulation overview.Regulation of gene expression.Regulation of transcription.
VVTU2212_s_at			1.12674	0.0045526	1.84497	0.000131034					1.73397	0.000694821	VIT_06s0009g01670	forkhead-associated domain-containing protein	Regulation overview.Regulation of gene expression.Regulation of transcription.
VVTU10867_at					1.00287	0.00377126	-1.41663	0.000573784			1.25485	0.00761062	VIT_19s0085g00890	Myb APL (altered phloem development)	Regulation overview.Regulation of gene expression.Regulation of transcription.
VVTU6309_at					1.0128	0.00843492	-1.3401	0.00187101			1.07707	0.0183738	VIT_01s0137g00050	Myb family	Regulation overview.Regulation of gene expression.Regulation of transcription.
VVTU35561_at					1.36579	0.000751764					1.15943	0.00776734	VIT_08s0007g06310	Myb family	Regulation overview.Regulation of gene expression.Regulation of transcription.
VVTU9626_x_at	-2.5287	0.00162308			3.11939	0.000156678	-2.50984	0.000982645			3.27703	0.000230005	VIT_12s0028g03100	GPRI1 (GOLDEN2 1)	Regulation overview.Regulation of gene expression.Regulation of transcription.
VVTU6236_at	-1.30255	0.0087526			1.74435	0.00259926	-1.64166	0.00802518			1.73543	0.0017285	VIT_08s0007g07580	MYR1 (MYB-related protein 1)	Regulation overview.Regulation of gene expression.Regulation of transcription.
VVTU14678_s_at					1.25325	0.00519475					1.02638	0.0316129	VIT_14s0081g00200	AN3 (ANGUSITFOLIA3)	Regulation overview.Regulation of gene expression.Regulation of transcription.
VVTU12533_at					1.45432	0.000105009					1.35706	0.00305614	VIT_05s0020g03700	GCN5 N-acetyltransferase (GNAT)	Regulation overview.Regulation of gene expression.Regulation of transcription.
VVTU13702_s_at	-1.40859	0.00622855			2.01735	0.00206025	-1.34298	0.00778507			2.02215	0.0182805	VVTU13702_s_at	Scarecrow-like transcription factor 7 (SCL7)	Regulation overview.Regulation of gene expression.Regulation of transcription.
VVTU4407_at			1.23782	0.0127243	1.53478	0.0135132					1.43574	0.00901835	VIT_07s0129g00030	Short-root transcription factor (SHR)	Regulation overview.Regulation of gene expression.Regulation of transcription.
VVTU23474_at					1.81233	0.00196284					1.54598	0.000786789	VIT_07s0129g00030	Short-root transcription factor (SHR)	Regulation overview.Regulation of gene expression.Regulation of transcription.
VVTU3803_at			1.04067	0.00209947	1.6501	0.00602336					1.39724	0.00862133	VIT_12s0057g00560	PAT1 (Phytochrome a signal transduction 1)	Regulation overview.Regulation of gene expression.Regulation of transcription.
VVTU24414_at			1.33132	0.00077578	1.04047	0.00088733					1.08323	0.00205993	VIT_08s0007g00510	Scarecrow-like transcription factor 9 (SCL9)	Regulation overview.Regulation of gene expression.Regulation of transcription.
VVTU37071_at			1.88403	0.000787647	1.26796	0.00264035					1.2215	0.0159171	VIT_08s0007g00510	Scarecrow-like transcription factor 9 (SCL9)	Regulation overview.Regulation of gene expression.Regulation of transcription.
VVTU14882_at					1.36562	0.00841581	-1.25905	0.0133395			1.55671	0.00478263	VIT_10s0003g04670	Homeobox-leucine zipper transcription factor PHABULOSA	Regulation overview.Regulation of gene expression.Regulation of transcription.
VVTU14983_at					1.38037	0.00227505	-1.18091	0.00342332			1.31758	0.00229239	VIT_09s0002g03740	Homeobox gene 8	Regulation overview.Regulation of gene expression.Regulation of transcription.
VVTU8904_x_at	-1.12419	0.00946801					-1.34653	0.00140254					VIT_04s0044g00160	Wuschel-related homeobox 13	Regulation overview.Regulation of gene expression.Regulation of transcription.
VVTU34874_at	-1.47889	0.00175852	1.13508	0.00292152	2.61397	0.000118791	-1.759	0.000147362			2.34836	0.000282716	VIT_06s0009g00410	BLH1 (embryo sac development arrest 29)	Regulation overview.Regulation of gene expression.Regulation of transcription.
VVTU5244_at	-1.16751	0.00789694			2.06991	0.000183124	-1.41329	0.000831009			1.74599	0.00103454	VIT_06s0009g00410	BLH1 (embryo sac development arrest 29)	Regulation overview.Regulation of gene expression.Regulation of transcription.
VVTU20227_s_at			1.27212	0.00136284	1.85834	8.75298e-05	-1.30827	0.00338673			1.79109	0.000354176	VIT_11s0118g00800	KNAT2 (knotted1-like homeobox gene 3)	Regulation overview.Regulation of gene expression.Regulation of transcription.
VVTU2869_at					1.1628	0.000351139					1.02384	0.00203742	VIT_11s0118g00800	KNAT2 (knotted1-like homeobox gene 3)	Regulation overview.Regulation of gene expression.Regulation of transcription.
VVTU13380_s_at	-1.65434	0.00859203	1.22098	0.000694066	2.87532	0.000307424	-1.92966	0.00129724	1.01902	0.0390144	2.94869	0.000360353	VIT_00s0732g00010	Homeobox-leucine zipper protein 22	Regulation overview.Regulation of gene expression.Regulation of transcription.
VVTU35043_at	-3.64255	0.000156836			3.62546	4.08744e-05	-3.72052	0.0008989			3.82448	0.000554336	VIT_15s0021g01880	Arabidopsis thaliana homeobox protein 2	Regulation overview.Regulation of gene expression.Regulation of transcription.
VVTU6767_at					1.82665	0.00244876	-1.34235	0.0198023			1.4098	0.0384738	VIT_00s0299g00100	Arabidopsis thaliana homeobox protein 2	Regulation overview.Regulation of gene expression.Regulation of transcription.
VVTU28483_at	-1.17942	0.00263663			2.03706	4.7904e-05	-1.46121	0.00489918			2.07258	0.000696062	VIT_18s0001g08410	Homeobox-leucine zipper protein 22	Regulation overview.Regulation of gene expression.Regulation of transcription.
VVTU17329_s_at	-1.6475	0.00293436	2.29219	0.00558803	3.93969	0.000169754	-1.75314	0.00244292	1.29573	0.0664134	3.04887	9.09103e-05	VIT_01s0026g01950	Homeobox-leucine zipper protein HB13	Regulation overview.Regulation of gene expression.Regulation of transcription.
VVTU18035_s_at	-2.58695	0.00047721	1.71517	0.00392257	4.30212	2.69374e-05	-2.75228	0.000566631	1.09934	0.0721694	3.85162	1.0897e-05	VIT_01s0026g01950	Homeobox-leucine zipper protein HB13	Regulation overview.Regulation of gene expression.Regulation of transcription.
VVTU151_at	-1.22292	0.0835359			1.8733	0.0111455	-1.19119	0.093004			1.62018	0.0429159	VIT_04s0023g01330	Homeobox protein 5	Regulation overview.Regulation of gene expression.Regulation of transcription.
VVTU40205_at					1.77115	0.000346802					1.18907	0.000121071	VIT_16s0098g01830	Transcription factor jumonji (jmjC) domain-containing protein	Regulation overview.Regulation of gene expression.Regulation of transcription.
VVTU3258_at	-2.30913	0.0600034			2.44401	0.0346025	-4.23106	0.0055266			4.25078	0.00435834	VIT_03s0091g01010	LIM domain protein WLIM1	Regulation overview.Regulation of gene expression.Regulation of transcription.
VVTU3580_at	1.63919	0.0021766			-1.88292	0.000549263	1.77766	0.00160204			-1.38801	0.00480992	VIT_17s0000g07820	LIM domain protein WLIM1	Regulation overview.Regulation of gene expression.Regulation of transcription.
VVTU35412_at			1.41765	0.00194532	2.32994	0.000158118			1.35316	0.0408027	2.32892	4.55392e-05	VIT_18s0001g09040	LIM domain protein WLIM1	Regulation overview.Regulation of gene expression.Regulation of transcription.
VVTU25360_s_at	-7.49379	2.23138e-05			7.06685	9.66481e-06	-6.83398	1.3868e-05			6.79906	7.15533e-06	VIT_18s0041g01880	MADS-box protein SEEDSTICK	Regulation overview.Regulation of gene expression.Regulation of transcription.
VVTU12338_x_at	-6.53881	0.000118288			6.53872	2.71044e-05	-6.19171	1.67766e-05			6.24913	9.99154e-06	VIT_18s0041g01880	MADS-box protein SEEDSTICK	Regulation overview.Regulation of gene expression.Regulation of transcription.
VVTU11247_at	-1.02419	0.000942848			1.11293	7.60307e-05	-1.06589	0.00134762			1.07683	0.00132128	VIT_10s0042g00820	Transparent testa16	Regulation overview.Regulation of gene expression.Regulation of transcription.
VVTU7621_s_at	4.90009	0.00423879	1.11225	0.00706857	-3.78785	0.0074039	4.46526	0.00485358			-4.12803	0.00527248	VIT_02s0033g00390	Myb domain protein 113	Regulation overview.Regulation of gene expression.Regulation of transcription.
VVTU21683_at	-2.2441	0.0126134			2.58625	0.00335095	-1.27379	0.00672439			1.69183	0.0014565	VIT_14s0060g00240	Myb domain protein 61	Regulation overview.Regulation of gene expression.Regulation of transcription.
VVTU37903_at	-1.38478	0.00906809			2.336	0.000209562	-1.25516	0.0451469			1.98104	0.0277868	VIT_07s0005g02480	Myb domain protein 61	Regulation overview.Regulation of gene expression.Regulation of transcription.
VVTU39809_at	-1.42468	0.00447674			1.53202	0.00117877	-1.6373	0.0070796			1.86541	0.00182754	VIT_17s0000g02650	Myb domain protein 7	Regulation overview.Regulation of gene expression.Regulation of transcription.
VVTU4546_at	-1.85773	0.00134245			2.26427	2.22022e-05	-1.91734	0.000652057			2.44848	0.00084774	VIT_01s0026g01910	Myb domain protein 88	Regulation overview.Regulation of gene expression.Regulation of transcription.
VVTU1129_s_at			1.06912	0.00304509					1.02177	0.0760616			VIT_14s0083g00120	Myb domain protein 91	Regulation overview.Regulation of gene expression.Regulation of transcription.
VVTU3053_at					1.41706	0.000752046	-1.00945	0.00621545			1.75613	0.000402487	VIT_08s0007g00410	Myb domain protein 91	Regulation overview.Regulation of gene expression.Regulation of transcription.
VVTU907_s_at	1.43963	0.0120876					1.33093	0.0083563					VIT_14s0108g00830	Myb domain protein 94	Regulation overview.Regulation of gene expression.Regulation of transcription.
VVTU17547_at	2.73755	0.000323202	1.65235	0.00242798	-1.0852	0.000538229	2.09489	0.00602219			-1.00885	0.0321166	VIT_02s0033g00410	Myb VvMYBA1	Regulation overview.Regulation of gene expression.Regulation of transcription.
VVTU27368_at	-1.28284	0.00736096			1.12311	0.00705724	-1.11599	0.0361139					VIT_01s0026g02600	Myb domain protein 105	Regulation overview.Regulation of gene expression.Regulation of transcription.
VVTU19572_at	-1.07808	0.00258243			1.36074	0.000511497					1.29615	0.00201606	VIT_01s0026g02600	Myb domain protein 105	Regulation overview.Regulation of gene expression.Regulation of transcription.
VVTU33108_x_at	1.79706	0.00114394	-1.08721	0.028817	-2.88427	0.000106692	1.71465	0.00555168			-2.3627	0.00221377	VIT_05s0049g01020	Myb domain protein 14	Regulation overview.Regulation of gene expression.Regulation of transcription.
VVTU9342_at	3.32597	0.000469132	-1.05153	0.0258249	-4.3775	5.86944e-05	3.07917	0.00330047			-3.68401	0.0017285	VIT_05s0049g01020	Myb domain protein 14	Regulation overview.Regulation of gene expression.Regulation of transcription.
VVTU34556_x_at	2.11794	0.000606821			-3.06545	8.67623e-05	2.41652	0.000791902			-2.91593	0.000692622	VIT_05s0049g01020	Myb domain protein 14	Regulation overview.Regulation of gene expression.Regulation of transcription.
VVTU17564_s_at	4.86041	0.00166376	1.22141	0.0198943	-3.639	0.00271806	4.24178	0.00324667			-3.58021	0.004615	VIT_02s0033g00450	Myb VvMYBA3 [Vitis vinifera]	Regulation overview.Regulation of gene expression.Regulation of transcription.
VVTU9543_at	1.96703	0.00260479			-2.04741	0.000636956					-1.37246	0.00194669	VIT_07s0031g01930	Myb TKI1 (TSL-kinase interacting protein 1)	Regulation overview.Regulation of gene expression.Regulation of transcription.
VVTU16104_at					1.90001	0.000688527	-1.23188	0.0113893			1.79105	0.0146793	VIT_01s0026g01050	Myb family	Regulation overview.Regulation of gene expression.Regulation of transcription.
VVTU14513_s_at	-1.10733	0.0811566			1.59427	0.0152406					1.47325	0.00164256	VIT_04s0023g01910	Myb family	Regulation overview.Regulation of gene expression.Regulation of transcription.
VVTU26585_at					1.2979	0.00072189					1.49154	0.000214182	VIT_05s0020g01360	Myb family	Regulation overview.Regulation of gene expression.Regulation of transcription.
VVTU7317_at					1.54706	0.000483882					1.18744	0.00229448	VIT_13s0019g03370	Myb family	Regulation overview.Regulation of gene expression.Regulation of transcription.
VVTU33864_at	1.01949	0.000231658			-1.14169	5.11793e-05	1.28702	0.00271175			-1.56202	0.00104258	VIT_18s0001g02160	Switching protein 3C ATSWI3C	Regulation overview.Regulation of gene expression.Regulation of transcription.
VVTU6169_at	1.65859	0.0164452			-1.05241	0.024678	1.06932	0.0112106					VIT_19s0027g00230	NAC domain-containing protein 22	Regulation overview.Regulation of gene expression.Regulation of transcription.
VVTU2522_at	1.31573	0.00024936			-1.98843	5.29859e-05	1.34264	0.000491234			-1.78081	0.000229458	VIT_13s0019g05240	NAC domain-containing protein 78	Regulation overview.Regulation of gene expression.Regulation of transcription.
VVTU39119_at					1.18755	0.000161992					1.11333	0.00846635	VIT_04s0008g04520	Zinc finger, FYVE domain containing 26	Regulation overview.Regulation of gene expression.Regulation of transcription.
VVTU6691_at	-1.36456	0.0396134			1.89608	0.00531026	-1.61872	0.0101751			1.73795	0.00349117	VIT_09s0002g06110	Zinc finger (Ran-binding)	Regulation overview.Regulation of gene expression.Regulation of transcription.
VVTU7100_at					1.07668	8.9663e-05					1.14102	0.000436517	VIT_04s0023g03280	Zinc finger (Ran-binding)	Regulation overview.Regulation of gene expression.Regulation of transcription.
VVTU16231_s_at			1.02157	0.00385787	1.11816	0.000828937					1.08756	0.00419296	VIT_18s0089g00900	Whirly 2	Regulation overview.Regulation of gene expression.Regulation of transcription.
VVTU4595_at					-1.00229	0.000936696					-1.12923	0.000602479	VIT_18s0001g01580	PHD finger transcription factor	Regulation overview.Regulation of gene expression.Regulation of transcription.
VVTU13338_s_at	-1.27127	0.00671036			1.51259	0.000683052	-1.64653	0.00870636			1.3951	0.00833199	VIT_16s0039g01560	PLATZ transcription factor	Regulation overview.Regulation of gene expression.Regulation of transcription.
VVTU8045_at			1.25891	0.0193778	1.63131	0.0021239			1.28328	0.0188874	1.74264	0.00104876	VIT_08s0007g04560	PLATZ transcription factor	Regulation overview.Regulation of gene expression.Regulation of transcription.
VVTU26776_s_at					1.21829	0.000157512	-1.60823	0.00196229			1.27144	0.00960509	VIT_18s0122g00320	PLATZ transcription factor	Regulation overview.Regulation of gene expression.Regulation of transcription.
VVTU12503_at					1.24058	0.00383174	-1.03974	0.00211901			1.73567	0.00177445	VIT_10s0003g00050	Squamosa promoter-binding protein 3 (SPL3)	Regulation overview.Regulation of gene expression.Regulation of transcription.
VVTU3227_at	-1.46245	0.0298699			2.17295	0.00285085	-1.38838	0.0176718			1.59009	0.00864163	VIT_12s0028g03350	Squamosa promoter-binding protein 4 (SPL4)	Regulation overview.Regulation of gene expression.Regulation of transcription.
VVTU15127_at	-2.02646	0.000114185			2.38326	3.5675e-06	-2.10164	1.9906e-05			2.44698	8.6984e-06	VIT_19s0014g02350	Squamosa promoter-binding protein 4 (SPL4)	Regulation overview.Regulation of gene expression.Regulation of transcription.
VVTU8469_at					1.119	0.000108675	-1.21349	0.000205677			1.25263	9.04101e-05	VIT_17s0000g05020	Squamosa promoter-binding protein 6 (SPL6)	Regulation overview.Regulation of gene expression.Regulation of transcription.
VVTU8563_at	-1.22201	0.00206863			1.17517	0.00207617	-1.4086	0.00220152			1.60194	0.000916922	VIT_08s0007g06270	Squamosa promoter-binding protein 9 (SPL9)	Regulation overview.Regulation of gene expression.Regulation of transcription.
VVTU32460_at					1.4994	0.000441716					1.01655	0.0289717	VIT_05s0020g01780	Chromatin-remodeling protein 11	Regulation overview.Regulation of gene expression.Regulation of transcription.
VVTU21648_at			1.19866	0.00107575	2.06961	8.49453e-05	-1.25247	0.00117499			1.78894	0.000819498	VIT_05s0094g00950	BT3 (BTB and TAZ domain protein 3)	Regulation overview.Regulation of gene expression.Regulation of transcription.
VVTU37508_at	-1.3713	0.0239427			1.388	0.0143581	-1.85699	0.00340437			1.95584	0.00213545	VIT_12s0028g02520	TCP family transcription factor 4	Regulation overview.Regulation of gene expression.Regulation of transcription.
VVTU20434_at	-1.00192	0.00289921			1.21149	0.000442522	-1.04399	0.0013365			1.20195	0.00130138	VIT_04s0008g01850	Trihelix DNA-binding protein (GT2)	Regulation overview.Regulation of gene expression.Regulation of transcription.
VVTU13592_at			1.46916	0.00479172	1.10347	0.00862246					1.05269	0.0216805	VIT_13s0084g00800	Transcription factor	Regulation overview.Regulation of gene expression.Regulation of transcription.
VVTU410_at	-1.90454	0.000605025			2.65084	7.89922e-06	-1.79314	0.00187392			2.41095	0.000314133	VIT_17s0000g00270	GT2-like trihelix DNA-binding protein	Regulation overview.Regulation of gene expression.Regulation of transcription.
VVTU9991_at	1.04651	0.00751243					1.01508	0.0530501					VIT_09s0054g01690	Transcription factor	Regulation overview.Regulation of gene expression.Regulation of transcription.
VVTU6101_s_at					1.47426	3.21589e-05					1.21447	0.000348254	VIT_07s0104g01290	TUBBY like protein 3 TLP3	Regulation overview.Regulation of gene expression.Regulation of transcription.
VVTU12825_at			-2.44687	0.000564895	-2.38567	1.62778e-05			-1.05843	0.0977082	-1.63585	0.00427554	VIT_04s0008g05760	WRKY DNA-binding protein 18	Regulation overview.Regulation of gene expression.Regulation of transcription.
VVTU8971_at	1.81829	6.61191e-05			-2.20613	0.00473611	2.06108	0.000280361			-2.25614	8.20545e-05	VIT_02s0025g00420	WRKY DNA-binding protein 27	Regulation overview.Regulation of gene expression.Regulation of transcription.
VVTU35944_at			-2.2095	0.0162217	-2.74676	0.00112988					-1.72672	0.00980152	VIT_09s0018g00240	WRKY DNA-binding protein 40	Regulation overview.Regulation of gene expression.Regulation of transcription.
VVTU40803_s_at	1.0591	0.00271615			-1.18037	0.000845941					-1.39915	0.00141769	VIT_05s0077g00730	WRKY DNA-binding protein 48	Regulation overview.Regulation of gene expression.Regulation of transcription.
VVTU6422_at	1.17111	0.00265678			-1.10516	0.00174404	1.1021	0.0288461			-1.02949	0.0397134	VIT_01s0011g00720	WRKY DNA-binding protein 57	Regulation overview.Regulation of gene expression.Regulation of transcription.
VVTU2804_s_at			-1.69611	0.00867038	-2.26164	0.000814631					-1.22711	0.0410208	VIT_08s0058g01390	WRKY DNA-binding protein 70	Regulation overview.Regulation of gene expression.Regulation of transcription.
VVTU20797_at					1.05932	0.0369788					1.5154	0.00111884	VIT_14s0108g00760	Mini zinc finger 2 MIF2	Regulation overview.Regulation of gene expression.Regulation of transcription.
VVTU27641_at	-1.29986	0.00173467			1.40376	0.000299092	-1.11937	0.0137425			1.37562	0.0026744	VIT_18s0117g00270	Zinc finger homeobox 22	Regulation overview.Regulation of gene expression.Regulation of transcription.
VVTU1074_at	-1.11143	0.00175865			1.60426	0.000101672	-1.01232	0.00267858			1.42182	0.000452407	VIT_18s0117g00270	Zinc finger homeobox 22	Regulation overview.Regulation of gene expression.Regulation of transcription.
VVTU5227_at			1.17883	0.000726467	1.55703	0.000131595					1.10633	0.00409062	VIT_04s0008g04950	TIFY 8	Regulation overview.Regulation of gene expression.Regulation of transcription.
VVTU7015_s_at			1.17671	0.0535076	1.38083	0.0267142	-1.0362	0.0316613			1.10781	0.0410208	VIT_03s0038g00690	Zinc finger (B-box type)	Regulation overview.Regulation of gene expression.Regulation of transcription.
VVTU40774_s_at			1.29748	0.000905463	1.9603	1.76914e-05	-1.1772	0.0044313			1.75136	0.000554336	VIT_01s0011g04310	Zinc finger (C3HC4-type ring finger)	Regulation overview.Regulation of gene expression.Regulation of transcription.
VVTU21364_x_at					1.26913	0.000174718					1.19119	0.000495911	VVTU21364_x_at	Zinc finger (C3HC4-type ring finger)	Regulation overview.Regulation of gene expression.Regulation of transcription.
VVTU9351_at	-1.16337	0.00169665			1.51763	0.000159389	-1.06415	0.00857471			1.23318	0.00148396	VIT_07s0141g00610	Zinc finger (C3HC4-type ring finger)	Regulation overview.Regulation of gene expression.Regulation of transcription.
VVTU7124_s_at			1.07928	0.00889989	1.69511	0.000534484	-1.43489	0.00237042			1.40732	0.000827146	VIT_05s0020g02080	Zinc finger (C3HC4-type ring finger)	Regulation overview.Regulation of gene expression.Regulation of transcription.
VVTU20862_at	-1.36018	0.000813316			1.72139	1.94988e-05	-1.00719	0.00278306			1.21843	0.000775003	VIT_13s0064g01030	Zinc finger (C3HC4-type ring finger)BIG BROTHER	Regulation overview.Regulation of gene expression.Regulation of transcription.
VVTU13379_at	-1.33872	0.00221159			1.20769	0.0376803	-2.11119	0.000396649			1.8138	0.000890229	VIT_12s0028g01570	Zinc finger (C3HC4-type ring finger)	Regulation overview.Regulation of gene expression.Regulation of transcription.
VVTU32485_s_at	-1.39454	0.0192225			2.29742	0.00187751	-1.68427	0.00873452			1.79946	0.000163938	VIT_11s0118g00780	Zinc finger (C3HC4-type ring finger)	Regulation overview.Regulation of gene expression.Regulation of transcription.
VVTU15142_at			-1.6835	0.000713424	-1.87213	5.05852e-05					-1.05824	0.00521856	VIT_03s0091g00480	Zinc finger (C3HC4-type ring finger)	Regulation overview.Regulation of gene expression.Regulation of transcription.
VVTU1598_at					1.23117	0.00171979	-1.1046	0.0112656			1.46961	0.00245425	VIT_01s0011g04080	Zinc finger (C3HC4-type ring finger)	Regulation overview.Regulation of gene expression.Regulation of transcription.
VVTU34662_s_at	-1.22278	0.0134114	1.05511	0.023806	2.27788	0.00081851	-1.52795	0.00745761			2.10415	0.00293053	VIT_10s0042g01070	Zinc finger (C3HC4-type ring finger)	Regulation overview.Regulation of gene expression.Regulation of transcription.
VVTU19563_s_at	-1.51394	0.00174237			2.08457	0.000191552	-1.55925	0.0229489			1.66557	0.0165567	VIT_06s0004g08080	Zinc finger (C3HC4-type ring finger)	Regulation overview.Regulation of gene expression.Regulation of transcription.
VVTU3776_at	-1.03788	0.00513446			1.49539	7.19454e-05					1.2406	0.0119067	VIT_06s0004g08080	Zinc finger (C3HC4-type ring finger)	Regulation overview.Regulation of gene expression.Regulation of transcription.
VVTU1137_at					-1.15212	0.0175145	1.09993	0.00310568			-1.0784	0.0160647	VIT_05s0077g01970	Zinc finger (C3HC4-type ring finger)	Regulation overview.Regulation of gene expression.Regulation of transcription.
VVTU25984_at					1.07405	0.00056884					1.08252	0.0078162	VIT_03s0063g00160	Zinc finger (C3HC4-type ring finger)	Regulation overview.Regulation of gene expression.Regulation of transcription.
VVTU12689_at					1.40605	0.00447279					1.1084	0.0172111	VIT_10s0042g01070	Zinc finger (C3HC4-type ring finger)	Regulation overview.Regulation of gene expression.Regulation of transcription.
VVTU2433_at			1.02401	0.0291769	1.21227	0.00599955	-1.04354	0.00865371			1.19811	0.00260148	VIT_06s0004g05090	Zinc finger (C3HC4-type ring finger)	Regulation overview.Regulation of gene expression.Regulation of transcription.
VVTU22796_s_at			1.14107	0.0402698	1.79639	0.00281509			1.50638	0.0127514	1.91811	0.000417463	VIT_00s0186g00090	Zinc finger (C3HC4-type ring finger)	Regulation overview.Regulation of gene expression.Regulation of transcription.
VVTU21749_at			1.20362	0.00136284	1.28174	0.00039663					1.17758	0.00805178	VIT_01s0010g02220	Zinc finger (C3HC4-type ring finger)	Regulation overview.Regulation of gene expression.Regulation of transcription.
VVTU93_at	-1.23553	0.00115618			1.2534	0.000954128	-1.49354	0.00123298			1.27176	0.00395045	VIT_14s0006g01980	Zinc finger (C3HC4-type ring finger)	Regulation overview.Regulation of gene expression.Regulation of transcription.
VVTU36897_s_at			1.55328	0.0155286	1.49464	0.012388			1.20778	0.0971049	1.00605	0.0577507	VIT_08s0007g01530	Zinc finger (C3HC4-type ring finger)	Regulation overview.Regulation of gene expression.Regulation of transcription.
VVTU4426_at			1.45198	0.00101662	1.81449	3.56672e-05					1.32825	0.0173268	VIT_06s0004g05850	Zinc finger (C3HC4-type ring finger)	Regulation overview.Regulation of gene expression.Regulation of transcription.
VVTU15225_at					1.04739	0.00034995					1.02767	0.00105509	VIT_12s0028g01200	Zinc finger (C3HC4-type ring finger)	Regulation overview.Regulation of gene expression.Regulation of transcription.
VVTU18954_at			1.23522	0.000787647	1.36603	3.38566e-05					1.23376	0.000217554	VIT_17s0000g06230	Zinc finger (C3HC4-type ring finger)	Regulation overview.Regulation of gene expression.Regulation of transcription.
VVTU4381_at	1.80989	0.00103586			-2.26357	0.000617419	2.23984	4.508e-05			-2.26195	2.61357e-05	VIT_18s0001g01060	Zinc finger (C3HC4-type ring finger)	Regulation overview.Regulation of gene expression.Regulation of transcription.
VVTU9547_s_at			-1.16486	0.00293406	-1.51017	0.000112154					-1.23239	0.000554405	VIT_00s0264g00020	Zinc finger (C3HC4-type ring finger)	Regulation overview.Regulation of gene expression.Regulation of transcription.
VVTU15632_at			1.04994	0.0130189	1.15626	0.0201531					1.37249	0.00858635	VIT_01s0026g00300	Zinc finger (C3HC4-type ring finger)	Regulation overview.Regulation of gene expression.Regulation of transcription.
VVTU8831_at	-1.88588	0.00571636			2.20327	0.00119955	-2.04512	5.35605e-05			2.31108	2.31852e-05	VIT_02s0025g03030	Zinc finger (C3HC4-type ring finger)	Regulation overview.Regulation of gene expression.Regulation of transcription.
VVTU5881_at					1.43151	4.56305e-05					1.20419	0.000314677	VIT_14s0068g01530	Zinc finger (DHHC type)	Regulation overview.Regulation of gene expression.Regulation of transcription.
VVTU14459_at			1.23532	0.00289926	1.76008	0.000495727					1.50676	0.0014221	VIT_01s0113g00420	Zinc finger (DHHC type)	Regulation overview.Regulation of gene expression.Regulation of transcription.
VVTU37432_s_at					1.22058	0.000697236	-1.26705	0.00199742			1.38632	0.000794057	VIT_09s0054g01770	Oxidoreductase/ transcriptional repressor	Regulation overview.Regulation of gene expression.Regulation of transcription.
VVTU21_at			-1.48242	0.000911677	-1.88944	3.71573e-05					-1.71521	0.00129314	VIT_08s0007g07440	PUMILIO 12 (APUM12)	Regulation overview.Regulation of gene expression.Regulation of transcription.
VVTU2860_at	-1.4196	0.0268925	1.29454	0.0249745	2.71414	0.000167775			1.39676	0.0587853	1.39434	0.00224608	VIT_19s0014g02240	Ethylene responsive element binding factor 4	Regulation overview.Regulation of gene expression.Regulation of transcription.
VVTU10984_at	-1.11275	0.00840236			1.39416	0.00217765	-1.21349	0.00964597			1.41968	0.00767862	VIT_07s0129g00380	Phototropic-responsive NPH3	Regulation overview.Regulation of gene expression.Regulation of transcription.
VVTU9189_at			1.54971	0.0695413	2.2766	0.0148621	-1.27408	0.0367909			2.04182	0.0430662	VIT_18s0041g01220	GCN5 N-acetyltransferase (GNAT)	Regulation overview.Regulation of gene expression.Regulation of transcription.
VVTU29583_at					1.23063	0.00109113					1.51982	0.000136864	VIT_06s0009g01940	GCN5 N-acetyltransferase (GNAT)	Regulation overview.Regulation of gene expression.Regulation of transcription.
VVTU4371_at					1.55572	0.00121241					1.47326	0.0125318	VIT_13s0064g00650	ATAB2	Regulation overview.Regulation of gene expression.Regulation of translation.
VVTU17581_at	3.41981	0.00480704			-3.82575	0.00102218	3.26411	0.00588376			-3.24548	0.00521856	VVTU17581_at	Thaumatin VVTL1 [Vitis vinifera]	Response to stimulus.Stress response..
VVTU11779_at	-1.37295	0.00954619			1.26446	0.00600544	-1.52271	0.00146883			1.34336	0.00120739	VIT_13s0019g02020	Thaumatin	Response to stimulus.Stress response..
VVTU32695_s_at	1.44219	0.00677941	1.07475	0.0218054			1.29156	0.0754547					VIT_04s0023g03550	Thaumatin	Response to stimulus.Stress response..
VVTU12767_s_at	-2.52821	0.0156045			2.9848	0.00373999					2.39605	0.0651716	VIT_17s0000g02470	Thaumatin	Response to stimulus.Stress response..
VVTU9249_at					1.21885	0.0577384					1.25198	0.0486714	VIT_08s0007g00760	Thaumatin	Response to stimulus.Stress response..
VVTU16237_at					1.04697	0.00143006					1.26371	0.000402471	VIT_14s0066g02130	Thaumatin	Response to stimulus.Stress response..
VVTU3925_at	-1.6876	0.00340085			1.07501	0.0320658	-1.46489	0.0104867			1.09992	0.0254344	VIT_07s0005g01350	Universal stress protein (USP) family protein	Response to stimulus.Stress response..
VVTU6665_s_at	2.76139	0.005543			-1.80303	0.0238603	2.26271	0.0262611					VIT_04s0023g03540	Thaumatin SCUTL1	Response to stimulus.Stress response..
VVTU2304_at	-1.73577	0.077402					-1.24198	0.022785					VIT_18s0001g14480	Thaumatin SCUTL1	Response to stimulus.Stress response..
VVTU19282_s_at					1.52086	0.00823293	-1.22726	0.05612			1.34435	0.0120257	VIT_03s0038g02170	Thaumatin	Response to stimulus.Stress response..
VVTU40371_s_at	2.67896	0.0229244			-3.15957	0.00703297	3.02174	0.00306032			-3.45619	0.00107228	VIT_02s0025g04300	Thaumatin	Response to stimulus.Stress response..
VVTU12558_s_at					1.04906	0.00480615	-1.2314	0.0644386			1.22839	0.0942113	VIT_04s0079g00610	Early nodulin ENOD18 protein	Response to stimulus.Stress response..
VVTU8903_x_at			1.48685	0.00209571	1.54006	0.000518794					1.30276	0.000423785	VIT_18s0072g00380	Abscisic stress ripening protein 2 (ASR2)	Response to stimulus.Stress response.Abiotic stress response.
VVTU32569_at					1.06749	0.000164384					1.0711	0.00104957	VIT_18s0072g00380	Abscisic stress ripening protein 2 (ASR2)	Response to stimulus.Stress response.Abiotic stress response.
VVTU1159_at	-3.6549	0.00345262			3.63882	0.00214553	-1.95528	0.0632022			2.13029	0.0524944	VIT_05s0077g00610	Desiccation protein PCC13-62 precursor	Response to stimulus.Stress response.Abiotic stress response.
VVTU13991_s_at			1.0937	0.0750622	1.90634	0.0776482	2.14752	0.0128781			-2.61042	0.00613184	VIT_08s0007g04240	Late embryogenesis abundant protein	Response to stimulus.Stress response.Abiotic stress response.
VVTU1918_at					1.03475	0.00648459					1.2439	0.00159418	VIT_02s0025g02550	Late embryogenesis abundant protein	Response to stimulus.Stress response.Abiotic stress response.
VVTU35253_s_at			-1.18539	0.00228307	-1.38053	0.000653958	1.06417	0.00425881			-1.08051	0.00431404	VIT_07s0005g00660	Late embryogenis abundant protein 5	Response to stimulus.Stress response.Abiotic stress response.
VVTU38173_at					-1.45173	0.0174747					-1.53944	0.00959498	VIT_15s0046g02110	Late embryogenesis abundant protein Lea14-A	Response to stimulus.Stress response.Abiotic stress response.
VVTU35995_s_at			-1.84763	0.0203776	-1.62042	0.0364255	2.06636	0.00273057			-3.10311	0.000982861	VIT_04s0023g02480	Dehydrin 1b	Response to stimulus.Stress response.Abiotic stress response.
VVTU7208_at	-1.19897	0.00164766			1.22953	0.00047644	-1.87607	0.0301484			1.93766	0.0215723	VIT_04s0008g04160	Dehydration-responsive protein (RD22)	Response to stimulus.Stress response.Abiotic stress response.
VVTU20746_x_at			1.13934	0.0186663	1.24999	0.003275					1.39692	0.00562565	VIT_04s0008g04020	RD22 [Vitis vinifera]	Response to stimulus.Stress response.Abiotic stress response.
VVTU1916_at			1.1994	0.0889432	2.00607	0.00324032					1.96492	0.0222956	VIT_03s0063g02340	Dehydration-responsive protein (RD22)	Response to stimulus.Stress response.Abiotic stress response.
VVTU27781_s_at			1.26643	0.00186224	1.08757	0.019975			1.45591	0.0381189	1.39966	0.0553575	VIT_04s0008g04150	RD22	Response to stimulus.Stress response.Abiotic stress response.
VVTU19655_s_at			1.81704	0.0732785	2.26602	0.0166104					3.24796	0.094293	VIT_04s0008g03950	RD22	Response to stimulus.Stress response.Abiotic stress response.
VVTU4269_s_at			2.18008	0.0410469	2.82651	0.00691891					3.69401	0.0542835	VIT_04s0008g03950	RD22	Response to stimulus.Stress response.Abiotic stress response.
VVTU2017_at			1.01782	0.00480923	1.8982	6.35956e-05	-1.09868	0.00176671			1.76154	0.00219351	VIT_03s0180g00110	Stress enhanced protein 1 (SEP1)	Response to stimulus.Stress response.Abiotic stress response.
VVTU33070_s_at					1.09046	0.00802154					1.04758	0.0263505	VIT_08s0007g00780	One helix protein (OHP)	Response to stimulus.Stress response.Abiotic stress response.
VVTU5090_at	-1.29381	0.00504682			1.66896	0.000197316	-1.49593	0.00608596			1.7322	0.000492106	VIT_18s0072g00110	Light stress-responsive one-helix protein	Response to stimulus.Stress response.Abiotic stress response.
VVTU34671_s_at	3.40775	0.0146188			-4.58816	0.000781031	3.02792	0.00971787			-3.42512	0.0158246	VIT_02s0025g04340	Osmotin	Response to stimulus.Stress response.Abiotic stress response.
VVTU2856_at	1.19496	0.000608984					1.19389	0.0075479			-1.19989	0.00529478	VIT_06s0004g04440	Osmotin	Response to stimulus.Stress response.Abiotic stress response.
VVTU173_at	-1.15625	0.0238538			1.51231	0.000919408	-1.66257	0.0199585					VIT_07s0129g00690	HOS15 (High expression of osmotically responsive genes 15)	Response to stimulus.Stress response.Abiotic stress response.
VVTU21472_at	-1.04902	0.0485906			1.86372	0.00350051	-1.94714	0.00239729			2.5783	0.000485427	VIT_04s0023g03680	Histidine kinase 1 (AHK1)	Response to stimulus.Stress response.Abiotic stress response.
VVTU5631_s_at	1.28932	0.0511837	-3.33538	0.00092582	-4.6247	0.000139282					-2.78472	0.0556493	VIT_02s0025g04250	Osmotin	Response to stimulus.Stress response.Abiotic stress response.
VVTU19207_at	-1.70505	0.000165648			2.35253	2.64024e-05	-1.71807	5.32089e-05			2.18017	1.94915e-05	VVTU19207_at	Glutaredoxin	Response to stimulus.Stress response.Abiotic stress response.
VVTU13287_at			1.21657	0.0917036	2.36371	0.00503825	-1.64078	0.091707			2.59803	0.0104746	VIT_07s0104g01420	Glutaredoxin	Response to stimulus.Stress response.Abiotic stress response.
VVTU2754_at					1.19658	0.0493194	-1.16963	0.00544493			1.39877	0.00117898	VIT_07s0104g01400	Glutaredoxin	Response to stimulus.Stress response.Abiotic stress response.
VVTU1791_at					1.46006	0.00134794					1.27985	0.0175369	VIT_04s0008g01120	Glutaredoxin	Response to stimulus.Stress response.Abiotic stress response.
VVTU22047_s_at	-1.55623	0.00163482			1.30731	0.000682234	-1.446	0.000573784			1.53275	0.00125716	VIT_08s0007g05530	Glutaredoxin	Response to stimulus.Stress response.Abiotic stress response.
VVTU6018_at	1.10089	0.00699824					1.2798	0.0522029			-1.0677	0.0674151	VIT_12s0028g03010	Glutaredoxin	Response to stimulus.Stress response.Abiotic stress response.
VVTU37186_at	1.10409	0.00755032					1.06827	0.0156434			-1.2541	0.00743663	VIT_01s0010g01680	Glutaredoxin	Response to stimulus.Stress response.Abiotic stress response.
VVTU12771_s_at	-2.0312	0.00134016	1.68364	0.00187608	3.71484	3.94106e-05	-2.55414	2.41819e-05	1.04584	0.024617	3.59997	2.61357e-05	VIT_11s0016g00560	Peroxiredoxin bcp	Response to stimulus.Stress response.Abiotic stress response.
VVTU5516_s_at					-1.02229	4.54562e-05					-1.05687	0.00105509	VIT_05s0020g02850	Peroxiredoxin-5	Response to stimulus.Stress response.Abiotic stress response.
VVTU14921_s_at					1.17678	0.000260686					1.14353	0.000946528	VIT_05s0102g01140	SKIP16 (SKP1/ASK- interacting protein 16)	Response to stimulus.Stress response.Abiotic stress response.
VVTU6343_at					1.32916	0.00307038					1.46281	0.022349	VIT_07s0031g02560	UVB-resistance protein UVR8	Response to stimulus.Stress response.Abiotic stress response.
VVTU3031_s_at	-1.82788	0.000123747	-2.08039	0.0446355			-1.98445	0.0113893			1.92785	0.00826105	VIT_18s0001g15660	Pathogen-related	Response to stimulus.Stress response.Abiotic stress response.
VVTU17259_at					1.09125	0.000379785					1.18435	0.0123114	VIT_14s0066g01910	CRS1	Response to stimulus.Stress response.Abiotic stress response.
VVTU18124_s_at					1.62141	0.000162894	-1.24883	0.000781308			1.60995	0.000439385	VIT_14s0060g01550	Dehydration-induced 19	Response to stimulus.Stress response.Abiotic stress response.
VVTU24609_at	1.56018	0.00583561	1.35454	0.00325352			1.23516	0.0130981					VIT_10s0003g04180	Early-responsive to dehydration stress protein (ERD4)	Response to stimulus.Stress response.Abiotic stress response.
VVTU35368_s_at	1.23316	0.00454381					1.01825	0.00145009					VIT_10s0003g04180	Early-responsive to dehydration stress protein (ERD4)	Response to stimulus.Stress response.Abiotic stress response.
VVTU9534_at	1.69453	0.02456			-1.77771	0.0132849	2.29452	0.0347402			-2.18335	0.0302728	VIT_16s0100g00570	Dehydration-responsive protein	Response to stimulus.Stress response.Abiotic stress response.
VVTU25370_at	-1.34097	0.00973647	-1.03339	0.0325587			-1.28278	0.0193424					VIT_05s0049g01420	Peroxisomal membrane protein PMP22	Response to stimulus.Stress response.Abiotic stress response.
VVTU17726_s_at	-1.38701	0.00187785					-1.06982	0.0101039					VIT_17s0000g07330	GR-RBP3 (glycine-rich RNA-binding protein 3)	Response to stimulus.Stress response.Abiotic stress response.
VVTU1780_s_at			-3.56883	0.00554127	-3.66174	0.0164134					-2.59322	0.0121026	VIT_12s0057g00170	Wound-induced	Response to stimulus.Stress response.Abiotic stress response.
VVTU8323_x_at			-2.2626	0.0134597	-2.40899	0.00705724					-1.47865	0.00817641	VIT_12s0057g00070	Wound-induced	Response to stimulus.Stress response.Abiotic stress response.
VVTU10868_at			-2.00415	0.00263769	-2.29153	0.000229026					-1.7216	0.00959498	VIT_00s0316g00010	Disease resistance protein	Response to stimulus.Stress response.Biotic stress response.
VVTU16448_at					1.16524	0.00699223					1.12485	0.00370162	VIT_09s0002g03870	RPS5 (resistant to p. syringae 5)	Response to stimulus.Stress response.Biotic stress response.
VVTU8953_at					1.37807	0.000177532					1.15372	0.00119617	VIT_07s0104g00600	Elongation factor Tu	Response to stimulus.Stress response.Biotic stress response.
VVTU1923_s_at					1.70169	0.000470178					1.31972	0.0190351	VIT_17s0000g09370	Elongation factor EF-Tu RABE1B	Response to stimulus.Stress response.Biotic stress response.
VVTU13081_at			-1.1885	0.00789515	-1.58714	0.000618843	1.40103	0.00326165			-1.32501	0.0115746	VIT_06s0004g07500	WRKY DNA-binding protein 33	Response to stimulus.Stress response.Biotic stress response.
VVTU6661_at	1.46457	0.010658	-1.9699	0.0109867	-3.43447	0.000243492	2.09643	0.00628133			-3.04504	0.00245361	VIT_04s0044g00040	Dirigent	Response to stimulus.Stress response.Biotic stress response.
VVTU4500_s_at	-1.62972	0.0399848			1.8867	0.0100984	-1.83518	0.0396975			2.62964	0.0018269	VIT_03s0063g01730	Viral-response family protein-like	Response to stimulus.Stress response.Biotic stress response.
VVTU3256_at	-1.24983	0.0152197			2.05157	0.000596583	-1.65511	0.00227093			2.4083	0.000468934	VIT_06s0004g00980	Dirigent protein pDIR9	Response to stimulus.Stress response.Biotic stress response.
VVTU27614_at	-1.86175	6.61191e-05			2.20443	6.60695e-06	-1.64981	0.000648072			1.72537	0.00177445	VIT_04s0008g02840	Avirulence induced gene (AIG)	Response to stimulus.Stress response.Biotic stress response.
VVTU35718_at			-6.9169	0.000787647	-8.08516	2.46279e-05					-4.53969	0.00746486	VIT_06s0004g01030	Dirigent protein	Response to stimulus.Stress response.Biotic stress response.
VVTU13948_s_at			-4.54877	0.00582387	-6.07356	0.00021975					-4.32624	0.0140077	TC53067	Dirigent protein	Response to stimulus.Stress response.Biotic stress response.
VVTU21514_x_at	2.54571	0.0501341	-5.46348	0.00339649	-8.00918	1.05389e-05	3.72219	0.0310776			-5.17698	0.00197822	VIT_06s0004g01020	Dirigent protein	Response to stimulus.Stress response.Biotic stress response.
VVTU39211_at			-1.06125	0.0109506	-1.58631	0.000933834					-1.35522	0.0167894	TC63870	Hcr9-4E	Response to stimulus.Stress response.Biotic stress response.
VVTU1755_at			-5.02552	0.00171159	-6.40727	4.65772e-05	2.59269	0.0745814			-3.91526	0.00802151	VIT_05s0077g01560	Pathogenesis protein 10.3 [Vitis quinquangularis]	Response to stimulus.Stress response.Biotic stress response.
VVTU33485_x_at			-2.87699	4.22613e-06	-3.30148	3.42204e-06			-2.28073	0.00188752	-2.83532	7.15533e-06	VIT_05s0077g01530	Pathogenesis protein 10 [Vitis vinifera]	Response to stimulus.Stress response.Biotic stress response.
VVTU3974_x_at			-7.36362	0.00113132	-8.60426	1.76914e-05	3.16833	0.0668385			-5.41822	0.00780751	VIT_05s0077g01530	Pathogenesis protein 10 [Vitis vinifera]	Response to stimulus.Stress response.Biotic stress response.
VVTU4789_at			-4.73006	0.00153755	-5.32374	0.000131997					-3.36289	0.0349006	VIT_03s0091g00160	NtPRp27 secretory protein	Response to stimulus.Stress response.Biotic stress response.
VVTU15416_s_at	-1.27465	0.0466476	1.33665	0.0289681	2.6113	0.000670772	-1.59952	0.00562836			2.41835	0.000273741	VIT_15s0048g00790	TCH2 (touch 2)	Response to stimulus.Stress response.Biotic stress response.
VVTU12008_s_at	-1.39111	0.0644448			2.36808	0.00402613	-1.33722	0.0192274			2.1642	0.0038445	VIT_15s0048g00790	TCH2 (touch 2)	Response to stimulus.Stress response.Biotic stress response.
VVTU23091_at			1.76758	0.010252	2.25373	0.000682123	-1.43143	0.0191128	1.48908	0.0451127	2.92051	5.4191e-05	VIT_19s0027g01070	R protein disease resistance protein	Response to stimulus.Stress response.Biotic stress response.
VVTU26093_at					1.2127	0.000709146					1.21824	0.00820695	VIT_13s0156g00440	R protein disease resistance protein	Response to stimulus.Stress response.Biotic stress response.
VVTU24667_at					1.11282	2.6406e-05	-1.03606	0.000226325			1.06235	9.04101e-05	VIT_14s0030g00990	R protein disease resistance protein	Response to stimulus.Stress response.Biotic stress response.
VVTU34212_at			1.97322	0.00463885	1.56443	0.00760008			1.05678	0.0647694	1.12024	0.0164737	VIT_15s0045g00710	R protein disease resistance protein	Response to stimulus.Stress response.Biotic stress response.
VVTU24331_at					1.11461	0.0016689	-1.66417	0.0128025			1.3828	0.0224887	VIT_14s0030g00960	R protein MLA10	Response to stimulus.Stress response.Biotic stress response.
VVTU16078_at	-1.12965	0.00557285			1.59006	2.01721e-05					1.52095	0.000427451	VIT_06s0080g00590	Harpin-induced protein	Response to stimulus.Stress response.Biotic stress response.
VVTU14941_at			1.52379	0.0394959					1.81145	0.0305963	1.45536	0.00200138	VIT_09s0002g02230	Harpin-induced 1	Response to stimulus.Stress response.Biotic stress response.
VVTU2928_at			-4.20221	0.00113132	-4.68819	0.000106692	1.85403	0.0461143			-3.33759	0.0134877	VIT_08s0007g02360	Harpin inducing protein 1-like 9	Response to stimulus.Stress response.Biotic stress response.
VVTU37592_at			-3.69249	0.00326785	-3.98772	0.000601379					-2.08199	0.0586274	VIT_04s0069g01010	Harpin-induced protein	Response to stimulus.Stress response.Biotic stress response.
VVTU10307_x_at					1.21622	2.69374e-05					1.03552	0.00800893	VIT_02s0025g01600	Harpin-induced 1	Response to stimulus.Stress response.Biotic stress response.
VVTU2005_at	-1.85805	0.018024			2.15494	0.0141238	-1.41094	0.00578988			2.05731	0.0194937	VIT_15s0048g02530	Harpin-induced 1	Response to stimulus.Stress response.Biotic stress response.
VVTU2040_at	-1.05383	0.00252749			1.87126	0.000602999	-1.19452	0.00495003			1.73634	0.000417463	VIT_14s0108g01420	DEFENSE NO death 1	Response to stimulus.Stress response.Biotic stress response.
VVTU17227_at	1.55346	0.000369304			-1.28569	0.000521566	1.34151	0.00686765			-1.15035	0.00815791	VIT_04s0069g00790	Cyclic nucleotide-regulated ion channel (CNGC14)	Response to stimulus.Stress response.Biotic stress response.
VVTU30510_at	1.19076	0.00060673					1.11506	0.0354808					VIT_04s0069g00790	Cyclic nucleotide-regulated ion channel (CNGC14)	Response to stimulus.Stress response.Biotic stress response.
VVTU6675_at	-1.27313	0.00108078	-1.61757	0.00136284			-1.16501	0.0083459					VIT_15s0046g00980	Cyclic nucleotide-regulated ion channel 1	Response to stimulus.Stress response.Biotic stress response.
VVTU37727_at	-1.26	0.00152129			1.8701	0.000152275	-1.45517	0.00150722			1.97886	0.000123168	VIT_07s0129g00960	Protein kinase pto	Response to stimulus.Stress response.Biotic stress response.
VVTU9884_at	-1.26676	0.00233312			1.58746	0.00262968	-1.31542	0.0153667			1.77281	0.0415361	VIT_07s0129g00960	Protein kinase pto	Response to stimulus.Stress response.Biotic stress response.
VVTU3446_s_at	-2.69672	0.00392104			2.67266	0.0124428	-2.34898	0.0206262			2.89226	0.0116921	VIT_18s0001g15640	Pathogenesis-related	Response to stimulus.Stress response.Biotic stress response.
VVTU40209_at	-1.10176	0.00274225			1.94023	1.27639e-05	-1.06099	0.000665304			1.55814	7.48093e-05	VIT_05s0077g01130	Seed maturation protein PM36	Response to stimulus.Stress response.Biotic stress response.
VVTU37733_at	-1.63797	0.000323202	-1.42599	0.0339709			-1.38469	0.00223187			1.35182	0.00137893	VIT_00s1679g00010	Avr9/Cf-9 rapidly elicited protein 75	Response to stimulus.Stress response.Biotic stress response.
VVTU271_at	1.49747	0.00589692			-1.33525	0.0121584	1.18351	0.0189918					VIT_03s0038g02190	Nodulin	Response to stimulus.Stress response.Biotic stress response.
VVTU22005_s_at	-1.05803	0.00545517			1.06553	0.00116873					1.27374	0.0255936	VIT_18s0001g15650	Pathogenesis related protein	Response to stimulus.Stress response.Biotic stress response.
VVTU11947_at			2.25224	0.00379992	4.10789	0.0037308					4.29674	0.00575716	VIT_06s0061g01380	Pop3 peptide	Response to stimulus.Stress response.Biotic stress response.
VVTU9176_at					1.68616	0.000197316					1.19532	0.000889043	VIT_14s0068g01870	Nodulin	Response to stimulus.Stress response.Biotic stress response.
VVTU16253_at					1.07063	0.000181186					1.34235	0.00120739	VIT_07s0005g01480	PMR5 (powdery mildew resistant 5)	Response to stimulus.Stress response.Biotic stress response.
VVTU2601_at					1.86881	0.00820775					1.54544	0.00924478	VIT_12s0028g01360	PMR5 (powdery mildew resistant 5)	Response to stimulus.Stress response.Biotic stress response.
VVTU12618_at	2.96107	0.000568377	-1.83999	0.00163042	-4.80105	1.91021e-05	3.38921	0.000909663			-3.32316	0.000212965	VIT_11s0016g04720	Blight-associated protein p12 precursor	Response to stimulus.Stress response.Biotic stress response.
VVTU18914_s_at	-1.3447	0.0144768			1.65871	0.00185731	-2.38951	0.00295767			2.37319	0.0018573	VIT_06s0004g07680	Nodulin	Response to stimulus.Stress response.Biotic stress response.
VVTU21955_s_at	1.61626	0.0064945			-2.36811	0.000372782	1.52023	0.0100899			-1.16965	0.0150646	VIT_11s0016g04720	Blight-associated protein p12 precursor	Response to stimulus.Stress response.Biotic stress response.
VVTU3672_at			2.05369	0.0507119	3.13109	0.00320583	-2.6126	0.00551705			4.09714	0.00362925	VIT_06s0004g07680	Nodulin	Response to stimulus.Stress response.Biotic stress response.
VVTU15831_at			1.21568	0.0180466	1.22703	0.0167788					1.08348	0.0494431	VIT_13s0084g00310	ACI112	Response to stimulus.Stress response.Biotic stress response.
VVTU24268_s_at			1.87185	0.0888113	2.58626	0.0100197					2.31013	0.0534963	VIT_01s0026g00570	Bet v I allergen	Response to stimulus.Stress response.Biotic stress response.
VVTU19182_s_at					1.31144	0.000305756	-1.40022	0.000938613			1.902	7.62848e-05	VIT_01s0011g00830	Nodulin	Response to stimulus.Stress response.Biotic stress response.
VVTU10916_at	-2.96453	0.0321253			3.00689	0.0200748	-1.82464	0.0116009			1.26266	0.0536606	VIT_12s0028g03640	Ripening induced protein	Response to stimulus.Stress response.Biotic stress response.
VVTU30110_s_at			3.62156	0.00967707	4.01206	0.00395218	-2.63626	0.015519			4.46915	0.0158641	VIT_01s0011g05170	Major Latex Protein Family	Response to stimulus.Stress response.Biotic stress response.
VVTU7548_x_at	-1.32826	0.00123064	3.64971	0.00675743	4.97797	0.000859042	-2.01426	0.00278595			5.35102	0.00474209	VIT_01s0011g05190	Bet v I allergen	Response to stimulus.Stress response.Biotic stress response.
VVTU5838_at	-1.21149	0.0244869			1.52101	0.00567112	-1.78917	0.0770575			2.18781	0.0358535	VIT_16s0039g01770	Major pollen allergen Car b 1 isoforms 1A and 1B	Response to stimulus.Stress response.Biotic stress response.
VVTU29088_s_at					1.07576	0.0991126	-2.01217	0.0807572			2.03146	0.0731341	VIT_16s0039g01770	Major pollen allergen Car b 1 isoforms 1A and 1B	Response to stimulus.Stress response.Biotic stress response.
VVTU15503_at			-3.93571	0.00203765	-4.79449	4.24879e-05	1.75858	0.0673207			-2.95851	0.00428644	VIT_02s0033g01380	Alternative oxidase 1D	Signaling.Hormone Signaling.ABA Signaling.
VVTU4382_at	-1.62703	0.00342375	1.07039	0.00514569	2.69742	0.000100462	-2.00311	0.000280361			2.48834	0.000211323	VIT_05s0020g03670	MARD1 (mediator of ABA-regulated dormancy 1)	Signaling.Hormone Signaling.ABA Signaling.
VVTU37754_at	-1.13017	0.014535			2.06533	0.000492235	-1.54289	0.00203357			1.88687	0.00100385	VIT_05s0020g03670	MARD1 (mediator of ABA-regulated dormancy 1)	Signaling.Hormone Signaling.ABA Signaling.
VVTU8783_at					1.1613	0.000843958					1.31108	0.000491391	VIT_18s0001g06430	Homeobox-leucine zipper protein ATHB-6	Signaling.Hormone Signaling.ABA Signaling.
VVTU7905_at					1.22773	0.000319918					1.23195	0.00110167	VIT_08s0040g01730	EIN2 (ethylene insensitive 2)	Signaling.Hormone Signaling.ABA Signaling.
VVTU22232_at					1.60416	0.00201432					1.15618	0.000857418	VIT_07s0197g00080	SNF1 protein kinase 2-3 AKIP OST1	Signaling.Hormone Signaling.ABA Signaling.
VVTU5088_at					1.5089	0.000899966	-1.22367	0.00404392			1.89572	0.000383883	VIT_13s0067g02480	SOS2 (salt overly sensitive 2)	Signaling.Hormone Signaling.ABA Signaling.
VVTU34564_s_at	-2.70005	0.00200588			3.43833	0.000116661	-2.95124	0.00111168			3.50278	0.000402487	VIT_10s0003g03270	Inward rectifying potassium channel	Signaling.Hormone Signaling.ABA Signaling.
VVTU39764_s_at	-1.10919	0.0517028	2.0104	0.00270914	3.11959	0.000166969	-1.51709	0.0201227			2.61126	0.000854742	VIT_06s0004g04860	Alpha-expansin 6 precursor	Signaling.Hormone Signaling.Auxin Signaling.
VVTU3170_s_at			1.64942	0.0813159					1.03934	0.082483			VIT_17s0053g00990	Alpha-expansin 1 precursor	Signaling.Hormone Signaling.Auxin Signaling.
VVTU13627_at	1.64984	0.008696	1.54916	0.0430424			1.05384	0.0602164					VIT_14s0108g01020	Alpha-expansin 1 precursor	Signaling.Hormone Signaling.Auxin Signaling.
VVTU11988_at	2.1847	0.00835066			-1.4009	0.0248626	1.29466	0.0361618					VIT_01s0026g02620	Expansin [Vitis labrusca x Vitis vinifera] EXPA15	Signaling.Hormone Signaling.Auxin Signaling.
VVTU14447_s_at	1.52973	0.00736096			-1.57583	0.0335803	1.41883	0.00913444					VIT_14s0108g01020	Alpha-expansin 1 precursor	Signaling.Hormone Signaling.Auxin Signaling.
VVTU29589_x_at			1.78761	0.00177993	1.07995	0.0433327			1.04412	0.0849542			VIT_13s0067g02930	Expansin [Vitis labrusca x Vitis vinifera] EXPA8	Signaling.Hormone Signaling.Auxin Signaling.
VVTU29407_s_at			1.76901	0.00199939					1.00056	0.0813754			VIT_13s0067g02930	Expansin [Vitis labrusca x Vitis vinifera] EXPA8	Signaling.Hormone Signaling.Auxin Signaling.
VVTU35335_at					1.01196	0.000704471			1.26778	0.0314332	1.15729	0.0135823	VIT_08s0007g00440	Alpha-expansin 6 precursor	Signaling.Hormone Signaling.Auxin Signaling.
VVTU11987_s_at					2.05796	0.0114864			1.78946	0.0487745	1.59645	0.0216538	VIT_08s0007g00440	Alpha-expansin 6 precursor	Signaling.Hormone Signaling.Auxin Signaling.
VVTU4576_at					1.80503	9.13633e-05					1.62827	0.00114423	VIT_04s0079g00420	Alpha-expansin 13 precursor	Signaling.Hormone Signaling.Auxin Signaling.
VVTU34664_s_at	2.0072	0.0609706			-2.69368	0.0160591	3.13575	0.00055307			-3.41557	0.000803574	VIT_15s0021g02700	Beta-expansin (EXPB4)	Signaling.Hormone Signaling.Auxin Signaling.
VVTU12613_at	-1.97942	0.0625495			2.07574	0.0370466	-2.16289	0.0630618			2.14564	0.0595624	VIT_00s1455g00010	Expansin beta 1 precursor	Signaling.Hormone Signaling.Auxin Signaling.
VVTU18848_s_at					-2.04935	0.0623171	2.50945	0.00200879			-2.64546	0.0045693	VIT_15s0021g02700	Beta-expansin (EXPB4)	Signaling.Hormone Signaling.Auxin Signaling.
VVTU12817_at					-1.45695	0.00443653	1.3575	0.000605478			-1.24896	0.00124875	VIT_15s0021g02700	Beta-expansin (EXPB4)	Signaling.Hormone Signaling.Auxin Signaling.
VVTU3220_at	-1.02661	0.00864011					-1.17371	0.00590255			1.0798	0.00574386	VIT_10s0116g00190	Homeobox protein shoot MERISTEMLESS (STM)	Signaling.Hormone Signaling.Auxin Signaling.
VVTU11338_at					1.3715	0.000285369					1.17015	0.00425985	VIT_16s0098g00770	Auxin-amidohydrolase precursor	Signaling.Hormone Signaling.Auxin Signaling.
VVTU1335_at					1.48649	0.00839921	-1.27212	0.0477745			1.80074	0.00950051	VIT_07s0129g00660	Indole-3-acetic acid-amido synthetase GH3.2	Signaling.Hormone Signaling.Auxin Signaling.
VVTU4179_at			1.57156	0.00211471	2.44816	8.6129e-05	-1.12366	0.00565996			2.39195	0.00141543	VIT_06s0004g07310	Indole-3-acetate beta-glucosyltransferase	Signaling.Hormone Signaling.Auxin Signaling.
VVTU30416_at	-2.52639	0.00162985			2.60835	0.000424055	-2.90291	0.000883338			3.03013	0.000564468	VIT_13s0019g03040	Indole-3-acetate beta-glucosyltransferase	Signaling.Hormone Signaling.Auxin Signaling.
VVTU9394_s_at	-2.32062	0.000695208	-1.24237	0.0302748	1.07824	0.0558917	-1.39195	0.00258475			1.6305	0.000967547	VIT_03s0180g00280	Indole-3-acetate beta-glucosyltransferase	Signaling.Hormone Signaling.Auxin Signaling.
VVTU1801_x_at	-2.54739	0.00636608			2.79728	0.00217831	-1.04105	0.00536554			1.51006	0.000406541	VIT_03s0180g00320	Indole-3-acetate beta-glucosyltransferase	Signaling.Hormone Signaling.Auxin Signaling.
VVTU34750_s_at	-1.68348	0.00994366	2.17209	0.0260089	3.85557	0.000577487	-2.32644	0.00184968			3.10176	0.00401238	VIT_07s0031g02200	Auxin efflux carrier	Signaling.Hormone Signaling.Auxin Signaling.
VVTU16083_at			1.32006	0.00200235	1.39344	0.000574057					1.25431	0.0119643	VIT_14s0006g01970	Auxin efflux carrier family	Signaling.Hormone Signaling.Auxin Signaling.
VVTU7456_at	-2.20018	0.00874035			2.5238	0.00212039	-1.74823	0.0291446			3.12617	0.000590105	VIT_04s0023g00320	Auxin efflux carrier protein 8	Signaling.Hormone Signaling.Auxin Signaling.
VVTU1819_at					1.16059	0.0700737					1.53832	0.000567873	VIT_08s0007g02030	AUX1 protein	Signaling.Hormone Signaling.Auxin Signaling.
VVTU4939_at					1.39756	0.0292986					1.67492	0.000977456	VIT_08s0007g02030	AUX1 protein	Signaling.Hormone Signaling.Auxin Signaling.
VVTU19090_s_at	1.42348	0.0668737			-1.4442	0.00184598	1.21486	0.0425996			-1.24333	0.0141341	VIT_03s0038g00950	Auxin-responsive SAUR9	Signaling.Hormone Signaling.Auxin Signaling.
VVTU4999_at	-1.57016	0.0125997	-1.14461	0.0329553			-1.87905	0.000734196			1.14618	0.00667463	VIT_02s0154g00010	Auxin-responsive SAUR11	Signaling.Hormone Signaling.Auxin Signaling.
VVTU5531_at					1.5068	0.00704006	-1.55928	0.0172847			2.07583	0.00525115	VIT_07s0031g02740	Auxin-responsive SAUR12	Signaling.Hormone Signaling.Auxin Signaling.
VVTU38338_x_at					1.13289	0.0121982					1.10327	0.00135516	VIT_03s0038g01110	Auxin-responsive SAUR31	Signaling.Hormone Signaling.Auxin Signaling.
VVTU4853_at	2.66218	0.00224368			-2.97727	0.00124216	3.20412	0.00121162			-2.91801	0.000166797	VIT_11s0016g00500	Auxin-responsive SAUR37	Signaling.Hormone Signaling.Auxin Signaling.
VVTU1535_s_at	1.84717	0.00578956			-1.45303	0.00965223	1.09078	0.0143216			-1.46559	0.028242	VIT_16s0098g01150	Auxin-responsive SAUR29	Signaling.Hormone Signaling.Auxin Signaling.
VVTU18738_s_at	1.86015	0.00687571			-2.16591	0.00175776	1.51462	0.00272366			-2.11933	0.0061937	VIT_16s0098g01150	Auxin-responsive SAUR29	Signaling.Hormone Signaling.Auxin Signaling.
VVTU17888_s_at	1.06691	0.0111996					1.0184	0.0241613					VIT_11s0016g00500	Auxin-responsive SAUR37	Signaling.Hormone Signaling.Auxin Signaling.
VVTU17953_s_at			1.13442	0.00116139	1.46067	2.08174e-05					1.54009	0.000766899	GSVIVT00013515001	IAA9	Signaling.Hormone Signaling.Auxin Signaling.
VVTU6426_s_at					1.03091	0.00010137					1.08543	0.0036863	GSVIVT00013515001	IAA9	Signaling.Hormone Signaling.Auxin Signaling.
VVTU20427_at	-1.03248	0.0396254			1.67418	0.0014668					1.91179	0.00127693	VIT_00s1203g00010	Auxin response factor ARF6	Signaling.Hormone Signaling.Auxin Signaling.
VVTU2445_s_at	-3.0887	0.00132909			3.15074	0.00110243	-4.05075	0.000884098			3.93327	0.000484749	VIT_11s0016g03540	Auxin-responsive protein IAA27	Signaling.Hormone Signaling.Auxin Signaling.
VVTU1813_at	-3.14235	0.000307329			3.94488	1.09479e-05	-3.87267	1.67766e-05			4.34701	1.0897e-05	VIT_09s0002g04080	IAA9	Signaling.Hormone Signaling.Auxin Signaling.
VVTU9050_at	-2.47474	0.0048021			2.28617	0.00296693	-2.44222	4.508e-05			2.12219	0.00305281	VIT_07s0141g00270	Auxin-induced protein 22D	Signaling.Hormone Signaling.Auxin Signaling.
VVTU7286_at			1.22516	0.00114577	1.62502	0.000353308	-1.15696	0.00461624			1.65733	0.000641534	VIT_05s0049g01970	IAA13	Signaling.Hormone Signaling.Auxin Signaling.
VVTU6022_at					1.4696	0.000788549					1.33835	0.00184471	VIT_18s0001g08090	IAA9	Signaling.Hormone Signaling.Auxin Signaling.
VVTU5316_s_at			1.08846	0.0189814	1.5632	0.00017418					1.66854	0.00442479	VIT_07s0141g00290	IAA16	Signaling.Hormone Signaling.Auxin Signaling.
VVTU34941_s_at					1.73158	7.11734e-05	-1.18881	0.0298955			1.91126	0.0026146	VIT_07s0141g00290	IAA16	Signaling.Hormone Signaling.Auxin Signaling.
VVTU38159_at					1.28174	0.00259283	-1.26231	0.00300033			1.63071	0.00412054	VIT_10s0003g00420	Auxin response factor 3	Signaling.Hormone Signaling.Auxin Signaling.
VVTU14714_s_at	-1.47002	0.00750134			2.21558	0.00114137	-1.32798	0.00449397			1.74245	0.00990754	VIT_02s0025g01740	Auxin response factor 9	Signaling.Hormone Signaling.Auxin Signaling.
VVTU15090_at	-2.1197	0.000835921	1.81583	0.000943988	3.93553	3.9138e-05	-2.54452	0.000437654	1.1933	0.079241	3.73781	0.000155592	VIT_06s0004g03130	Auxin response factor 4	Signaling.Hormone Signaling.Auxin Signaling.
VVTU30_at	-3.16659	0.00303547			2.81104	0.00230358	-4.16775	8.25739e-06			3.80919	9.68638e-06	VIT_15s0046g00290	Auxin response factor 18	Signaling.Hormone Signaling.Auxin Signaling.
VVTU37527_s_at	-2.61886	0.000371483			3.56273	3.91263e-05	-2.89833	0.000109917			3.43568	4.09734e-05	VIT_06s0004g03130	Auxin response factor 4	Signaling.Hormone Signaling.Auxin Signaling.
VVTU39674_at	-1.36585	0.0498867			1.39635	0.0332469	-1.66096	0.00127982			1.76189	0.000531449	VIT_15s0046g00290	Auxin response factor 18	Signaling.Hormone Signaling.Auxin Signaling.
VVTU38130_s_at			1.20826	0.00725179	2.15424	0.000236766	-1.32448	0.00367209			1.79564	0.000288243	VIT_11s0065g00310	Auxin response factor 2	Signaling.Hormone Signaling.Auxin Signaling.
VVTU5734_s_at			1.36925	0.00185152	1.94792	0.000251521	-1.30242	0.00106574			1.44869	0.000368185	VIT_11s0065g00310	Auxin response factor 2	Signaling.Hormone Signaling.Auxin Signaling.
VVTU19585_at					1.39069	0.000124021					1.06327	0.00129178	VIT_11s0065g00310	Auxin response factor 2	Signaling.Hormone Signaling.Auxin Signaling.
VVTU28178_at					1.49079	5.10821e-05					1.20519	0.00552532	VIT_04s0079g00200	Auxin response factor 8	Signaling.Hormone Signaling.Auxin Signaling.
[truncated: 3,383 more rows]

## Sheet: TabS5 
Supplementary Table S5. All infos regarding primers used in Real-time RT-PCR reactions according to MIQE guidelines. a) from Reid et al. (2006) BMC Plant Biol, 6, 27., b) from Giacomelli et al. (2012), MPMI 25 (8), 1118–1131. c) average efficiency as calculated by LinReg (from Rujiter et al. (2009), Nucleic Acids Res, 37(6):e45).
[truncated: 20 more rows]

[truncated: 1 more sheets: TabS6]
